# Supplementary material for: Genome-Wide Methylation Profiling in Canine Mammary Tumor Reveals miRNA Candidates Associated with Human Breast Cancer
Source: Cancers (Basel). 2019 Sep 29;11(10):1466. doi: 10.3390/cancers11101466 (PMC6827104; doi:10.3390/cancers11101466)
Supplement: Supplementary file 1 [file cancers-11-01466-s001.zip]

Archive with 2 entries (2 files):
- cancers-542893-suppl-final/cancers-542893-supplementary-final.docx
- cancers-542893-suppl-final/SJJeong_Supplementary Tables.xlsx
