# Supplementary material for: Genome-Wide Methylation Profiling in Canine Mammary Tumor Reveals miRNA Candidates Associated with Human Breast Cancer
Source: Cancers (Basel). 2019 Sep 29;11(10):1466. doi: 10.3390/cancers11101466 (PMC6827104; doi:10.3390/cancers11101466)
Supplement: Supplementary file 1 [file cancers-11-01466-s001.zip › cancers-542893-suppl-final/SJJeong_Supplementary Tables.xlsx]

## Sheet: Table S1
Table S1.Read QC
		Raw reads				Clean reads
Sample	Read length	Read-pairs	Yield	% >=Q30 Bases	Mean Quality Score	Read length	Yield	% >=Q30 Bases	Mean Quality Score
197.PBMC	2x76	24636259	3744711368	0.685	Q28.9	15173768	1984373274	0.745	Q30.2
102.PBMC	2x76	29358643	4462513736	0.839	Q32.2	27624644	3835091530	0.857	Q32.7
47.Cancer	2x76	25487298	3874069296	0.883	Q33.2	25461066	3239363950	0.895	Q33.5
47Normal	2x76	25984778	3949686256	0.88	Q33.1	25953909	3299536596	0.892	Q33.4
47.PBMC	2x76	25164364	3824983328	0.874	Q33.0	25012091	3149155948	0.886	Q33.3
88.Cancer	2x76	21519156	3270911712	0.84	Q32.3	21148572	2601008716	0.852	Q32.5
88.Normal	2x76	22656511	3443789672	0.827	Q32.0	21294456	2565663378	0.851	Q32.5
88.PBMC	2x76	22544438	3426754576	0.831	Q32.1	21889480	2739753552	0.846	Q32.4

## Sheet: Table S2
Table S2.Identified DMRs
Tissue hyper								Tissue hypo								PBMC hyper(4samples)								PBMC hypo(4samples)								PBMC hyper(3samples)								PBMC hypo(3samples)
chromosome	start	end	qvalue	methdiff	promoter-TSS	Gene Name		chromosome	start	end	qvalue	methdiff	promoter-TSS	Gene Name		chromosome	start	end	qvalue	methdiff	promoter-TSS	Gene Name		chr	start	end	qvalue	methdiff	promoter-TSS	Gene Name		chromosome	start	end	qvalue	methdiff	promoter-TSS	Gene Name		chromosome	start	end	qvalue	methdiff	promoter-TSS	Gene Name
chr14	45731201	45731400	3.16e-12	100	Intergenic	AQP1		chr1	4001	4200	5.7e-05	-16.1058	Intergenic	CYB5A		chr1	1601	1800	2.95994e-50	37.251	Intergenic	CYB5A		chr1	14201	14400	1.03447e-06	-15.6907	Intergenic	CYB5A		chr1	1601	1800	0.0182272	21.4681	Intergenic	CYB5A		chr1	1001	1200	6.56346e-08	-21.3592	Intergenic	CYB5A
chr1	192401	192600	4.54e-09	15.0042	Intergenic	CYB5A		chr1	18001	18200	0.0219301	-22.4329	Intergenic	CYB5A		chr1	11801	12000	4.26473e-05	28.3951	Intergenic	CYB5A		chr1	15401	15600	3.61115e-05	-16.4234	Intergenic	CYB5A		chr1	5001	5200	1.97645e-08	26.1099	Intergenic	CYB5A		chr1	1801	2000	1.10473e-06	-30.4211	Intergenic	CYB5A
chr1	195001	195200	0.00345112	23.2143	Intergenic	CYB5A		chr1	200801	201000	1.1e-07	-20.7779	Intergenic	CYB5A		chr1	13801	14000	3.37653e-17	20.8654	Intergenic	CYB5A		chr1	29601	29800	1.2228e-11	-21.0819	Intergenic	CYB5A		chr1	11801	12000	0.00130149	28.3951	Intergenic	CYB5A		chr1	2601	2800	5.25583e-05	-20.3821	Intergenic	CYB5A
chr1	199801	200000	0.0265097	19.0327	Intergenic	CYB5A		chr1	328401	328600	0.00188275	-22.4161	Intergenic	CYB5A		chr1	15801	16000	3.10788e-05	17.6543	Intergenic	CYB5A		chr1	47001	47200	0.000591888	-15.5676	Intergenic	CYB5A		chr1	15801	16000	4.09976e-07	20.9877	Intergenic	CYB5A		chr1	4201	4400	0.0184668	-27.8431	Intergenic	CYB5A
chr23	5710801	5711000	1.65e-18	100	Intergenic	MIR128-2		chr1	534201	534400	6.15e-06	-15.7537	Intergenic	CYB5A		chr1	30201	30400	6.17082e-09	51.0686	Intergenic	CYB5A		chr1	49001	49200	4.98106e-06	-27.195	Intergenic	CYB5A		chr1	30201	30400	0.000138192	55.7143	Intergenic	CYB5A		chr1	5201	5400	0.00332577	-21.7596	Intergenic	CYB5A
chr35	3552201	3552400	4.75e-21	92	Intergenic	SSR1		chr1	593601	593800	2.77e-08	-20.5895	Intergenic	CYB5A		chr1	31201	31400	4.7742e-05	17.9894	Intergenic	CYB5A		chr1	51801	52000	3.8026e-08	-19.6569	Intergenic	CYB5A		chr1	37801	38000	0.000437162	37.0122	Intergenic	CYB5A		chr1	14801	15000	0.00180711	-17.3564	Intergenic	CYB5A
chr4	2919201	2919400	7.76e-13	89.8851	Intergenic	LGALS8		chr1	676001	676200	0.0423014	-15.2356	Intergenic	CYB5A		chr1	31801	32000	2.64026e-08	26.8441	Intergenic	CYB5A		chr1	65001	65200	7.22676e-17	-21.4619	Intergenic	CYB5A		chr1	62601	62800	0.00266047	27.6036	Intergenic	CYB5A		chr1	15401	15600	0.0400952	-18.5067	Intergenic	CYB5A
chr12	68795401	68795600	6.79e-11	88	Intergenic	FIG4		chr1	769201	769400	0.0171898	-17.2441	Intergenic	CYB5A		chr1	37801	38000	1.11284e-09	20.3551	Intergenic	CYB5A		chr1	67401	67600	5.20126e-25	-42.2868	Intergenic	CYB5A		chr1	67201	67400	4.48225e-08	18.0586	Intergenic	CYB5A		chr1	16001	16200	0.00527917	-15.7506	Intergenic	CYB5A
chr1	581401	581600	0.000217719	17.1092	Intergenic	CYB5A		chr1	873201	873400	0.00632587	-16.882	Intergenic	CYB5A		chr1	38801	39000	0.000175591	23.48	Intergenic	CYB5A		chr1	79601	79800	0.0222657	-19.8093	Intergenic	CYB5A		chr1	71201	71400	0.0130446	16.1549	Intergenic	CYB5A		chr1	20601	20800	0.0431194	-29.1667	Intergenic	CYB5A
chr13	36558801	36559000	4.8e-20	85.7143	Intergenic	FAM83H		chr1	978401	978600	0.00041211	-15.5677	Intergenic	CYB5A		chr1	40201	40400	5.22135e-11	33.2523	Intergenic	CYB5A		chr1	79801	80000	5.39795e-09	-20.8333	Intergenic	CYB5A		chr1	82801	83000	0.000119229	19.9038	Intergenic	CYB5A		chr1	29601	29800	2.07712e-05	-28.0177	Intergenic	CYB5A
chr5	11094201	11094400	1.67e-10	85	Intergenic	MIR99A-2		chr1	1009601	1009800	0.00300134	-22.8327	Intergenic	CYB5A		chr1	53201	53400	3.4775e-20	16.7277	Intergenic	CYB5A		chr1	82401	82600	0.00026362	-30.4969	Intergenic	CYB5A		chr1	195201	195400	0.00680913	22.978	Intergenic	CYB5A		chr1	30401	30600	0.000219514	-50.187	Intergenic	CYB5A
chr7	38515601	38515800	1.16e-14	82.4561	Intergenic	PSEN2		chr1	1013001	1013200	5.61e-05	-21.5315	Intergenic	CYB5A		chr1	56601	56800	1.33297e-12	17.1376	Intergenic	CYB5A		chr1	179601	179800	6.94619e-05	-21.5244	Intergenic	CYB5A		chr1	205601	205800	0.000167932	23.3677	Intergenic	CYB5A		chr1	49001	49200	0.000324948	-28.5803	Intergenic	CYB5A
chr8	6322001	6322200	1.47e-25	79.6851	Intergenic	CMA1		chr1	1015201	1015400	0.00121654	-16.7888	Intergenic	CYB5A		chr1	57001	57200	5.66534e-08	16.3532	Intergenic	CYB5A		chr1	184201	184400	3.6646e-13	-17.9551	Intergenic	CYB5A		chr1	431601	431800	3.2703e-06	57.1429	Intergenic	CYB5A		chr1	51801	52000	0.000500127	-16.4542	Intergenic	CYB5A
chr1	770801	771000	0.0102207	19.3973	Intergenic	CYB5A		chr1	1035201	1035400	0.0039702	-21.9034	Intergenic	CYB5A		chr1	58001	58200	7.36101e-11	16.1488	Intergenic	CYB5A		chr1	321601	321800	1.28518e-09	-22.5631	Intergenic	CYB5A		chr1	448801	449000	0.000714196	43.1078	Intergenic	CYB5A		chr1	56401	56600	0.0215744	-28.7081	Intergenic	CYB5A
chr1	801001	801200	0.00225693	20.8783	Intergenic	CYB5A		chr1	1067201	1067400	0.000367691	-20.1226	Intergenic	CYB5A		chr1	64601	64800	5.19134e-06	22.0327	Intergenic	CYB5A		chr1	480201	480400	0.0467065	-15.4322	Intergenic	CYB5A		chr1	528601	528800	0.0317581	28.5441	Intergenic	CYB5A		chr1	64601	64800	0.0270537	-23.5944	Intergenic	CYB5A
chr1	828801	829000	3.13e-24	15.7504	Intergenic	CYB5A		chr1	1088401	1088600	0.00307346	-15.8254	Intergenic	CYB5A		chr1	67201	67400	2.9811e-08	15.0812	Intergenic	CYB5A		chr1	540401	540600	0.00412482	-15.3846	Intergenic	CYB5A		chr1	534201	534400	4.05093e-06	45.7397	Intergenic	CYB5A		chr1	67401	67600	4.34075e-18	-41.9162	Intergenic	CYB5A
chr1	837801	838000	0.00236053	16.8099	Intergenic	CYB5A		chr1	1104401	1104600	0.0173735	-17.9199	Intergenic	CYB5A		chr1	71201	71400	7.19699e-12	19.5474	Intergenic	CYB5A		chr1	574801	575000	0.00468371	-20.8145	Intergenic	CYB5A		chr1	540601	540800	0.0367241	21.6291	Intergenic	CYB5A		chr1	73401	73600	0.00166461	-15.9556	Intergenic	CYB5A
chr1	840401	840600	0.000486402	16.9498	Intergenic	CYB5A		chr1	1152401	1152600	0.000105235	-17.6209	Intergenic	CYB5A		chr1	73801	74000	3.02902e-14	16.726	Intergenic	CYB5A		chr1	599601	599800	0.0172997	-24.3216	Intergenic	CYB5A		chr1	675801	676000	0.000602421	30.1676	Intergenic	CYB5A		chr1	78601	78800	4.19099e-17	-25.8961	Intergenic	CYB5A
chr11	14748601	14748800	4.64e-08	78.2609	Intergenic	MIR8830-3		chr1	1157001	1157200	0.0401811	-19.187	Intergenic	CYB5A		chr1	81001	81200	3.84651e-18	15.4597	Intergenic	CYB5A		chr1	680001	680200	0.00210629	-18.9103	Intergenic	CYB5A		chr1	681401	681600	0.00673892	34.0426	Intergenic	CYB5A		chr1	79601	79800	0.000242765	-34.0278	Intergenic	CYB5A
chr27	44901201	44901400	5.02e-09	75.5245	Intergenic	BID		chr1	1412601	1412800	3.92e-05	-16.6878	Intergenic	CYB5A		chr1	170401	170600	1.40011e-38	21.611	Intergenic	CYB5A		chr1	707801	708000	1.13502e-23	-18.3142	Intergenic	CYB5A		chr1	690801	691000	0.0103116	35.7401	Intergenic	CYB5A		chr1	82401	82600	3.13646e-06	-48.4816	Intergenic	CYB5A
chr1	877201	877400	1.67e-06	15.3258	Intergenic	CYB5A		chr1	1454001	1454200	0.00194664	-19.8868	Intergenic	CYB5A		chr1	170601	170800	8.94727e-17	21.6928	Intergenic	CYB5A		chr1	720801	721000	0.00106123	-19.5789	Intergenic	CYB5A		chr1	692801	693000	0.000491445	59.2593	Intergenic	CYB5A		chr1	169401	169600	0.0415766	-17.9822	Intergenic	CYB5A
chr1	883601	883800	0.000679622	23.7447	Intergenic	CYB5A		chr1	1460201	1460400	0.00384548	-15.6208	Intergenic	CYB5A		chr1	179001	179200	1.18498e-23	29.7081	Intergenic	CYB5A		chr1	721401	721600	2.2365e-08	-15.7729	Intergenic	CYB5A		chr1	760001	760200	0.041433	22.9167	Intergenic	CYB5A		chr1	169601	169800	0.000612394	-20.1596	Intergenic	CYB5A
chr1	883801	884000	9.41e-05	17.6791	Intergenic	CYB5A		chr1	1466201	1466400	9.22e-08	-15.6556	Intergenic	CYB5A		chr1	180001	180200	3.26471e-39	20.0705	Intergenic	CYB5A		chr1	721601	721800	2.2838e-11	-19.494	Intergenic	CYB5A		chr1	771401	771600	0.00912516	30.7616	Intergenic	CYB5A		chr1	178201	178400	0.00493274	-24.6958	Intergenic	CYB5A
chr24	7976201	7976400	6.28e-09	74.6032	Intergenic	SNRPB2		chr1	1479201	1479400	0.0027147	-15.3259	Intergenic	CYB5A		chr1	181601	181800	1.95444e-07	15.5117	Intergenic	CYB5A		chr1	762801	763000	0.0245958	-16.1623	Intergenic	CYB5A		chr1	794801	795000	0.00898969	19.7627	Intergenic	CYB5A		chr1	325801	326000	0.00372412	-41.4737	Intergenic	CYB5A
chr1	896401	896600	0.0330887	15.7215	Intergenic	CYB5A		chr1	1522601	1522800	3.24e-06	-15.6357	Intergenic	CYB5A		chr1	431601	431800	9.09253e-06	36	Intergenic	CYB5A		chr1	770601	770800	0.0286051	-15.7648	Intergenic	CYB5A		chr1	832001	832200	0.0129132	48.4615	Intergenic	CYB5A		chr1	327401	327600	0.00371795	-15.5183	Intergenic	CYB5A
chr23	37032801	37033000	5.86e-09	71.4286	Intergenic	SLCO2A1		chr1	1542601	1542800	5.92e-07	-19.6003	Intergenic	CYB5A		chr1	700001	700200	0.000536088	25	Intergenic	CYB5A		chr1	771601	771800	4.12798e-05	-17.7622	Intergenic	CYB5A		chr1	834201	834400	0.0107114	44.5745	Intergenic	CYB5A		chr1	495601	495800	0.0204753	-47.5325	Intergenic	CYB5A
chr34	36197201	36197400	5.68e-09	71.1864	Intergenic	GHSR		chr1	1615401	1615600	0.00229122	-20.0643	Intergenic	CYB5A		chr1	794801	795000	1.36338e-09	22.8067	Intergenic	CYB5A		chr1	772401	772600	0.00183995	-18.6875	Intergenic	CYB5A		chr1	853601	853800	0.0157193	22.6869	Intergenic	CYB5A		chr1	522401	522600	0.0131214	-37.5	Intergenic	CYB5A
chr1	1007801	1008000	3.48e-05	20.2899	Intergenic	CYB5A		chr1	1638801	1639000	0.00300087	-20.1754	Intergenic	CYB5A		chr1	834801	835000	7.03626e-08	25.3112	Intergenic	CYB5A		chr1	800001	800200	4.50542e-05	-23.7673	Intergenic	CYB5A		chr1	876401	876600	0.0185428	17.8462	Intergenic	CYB5A		chr1	540401	540600	0.0414198	-15.3846	Intergenic	CYB5A
chr1	1010801	1011000	0.000606322	19.6363	Intergenic	CYB5A		chr1	1817401	1817600	3.38e-15	-16.3942	Intergenic	CYB5A		chr1	836001	836200	1.1913e-07	19.7476	Intergenic	CYB5A		chr1	810201	810400	0.000106226	-32.8065	Intergenic	CYB5A		chr1	878001	878200	0.0314114	22.6006	Intergenic	CYB5A		chr1	542201	542400	0.00478637	-15.9871	Intergenic	CYB5A
chr13	29889601	29889800	2.5e-11	70.8333	Intergenic	NDRG1		chr1	1822801	1823000	7.13e-05	-24.7536	Intergenic	CYB5A		chr1	853601	853800	7.69909e-06	31.1869	Intergenic	CYB5A		chr1	814401	814600	5.23495e-05	-19.0972	Intergenic	CYB5A		chr1	918601	918800	0.0181445	15.4424	Intergenic	CYB5A		chr1	642401	642600	8.93161e-05	-40.8565	Intergenic	CYB5A
chr1	1055201	1055400	1.31e-08	23.247	Intergenic	CYB5A		chr1	1869801	1870000	0.000934883	-20.1977	Intergenic	CYB5A		chr1	867601	867800	9.33423e-05	18.3939	Intergenic	CYB5A		chr1	829001	829200	1.87321e-22	-22.2073	Intergenic	CYB5A		chr1	934601	934800	0.0130009	15.9024	Intergenic	CYB5A		chr1	672601	672800	0.0324601	-30.1587	Intergenic	CYB5A
chr1	1072801	1073000	5.85e-07	17.1478	Intergenic	CYB5A		chr1	1875401	1875600	0.00427566	-20.4726	Intergenic	CYB5A		chr1	870801	871000	3.7907e-06	19.552	Intergenic	CYB5A		chr1	837801	838000	0.00814127	-19.7693	Intergenic	CYB5A		chr1	962801	963000	0.00173247	26.6816	Intergenic	CYB5A		chr1	676201	676400	0.0425432	-15.3846	Intergenic	CYB5A
chr2	71684801	71685000	2.29e-07	70	Intergenic	EPB41		chr1	1910601	1910800	0.0095975	-16.9231	Intergenic	CYB5A		chr1	878001	878200	0.0469446	16.629	Intergenic	CYB5A		chr1	852001	852200	1.44324e-07	-19.3785	Intergenic	CYB5A		chr1	998201	998400	0.039578	16.6667	Intergenic	CYB5A		chr1	720801	721000	0.0128607	-17.5164	Intergenic	CYB5A
chr1	1376801	1377000	0.00811029	18.617	Intergenic	CYB5A		chr1	2056401	2056600	3.24e-09	-24.9078	Intergenic	CYB5A		chr1	934601	934800	4.55626e-06	26.6639	Intergenic	CYB5A		chr1	875601	875800	0.00363157	-16.9786	Intergenic	CYB5A		chr1	999001	999200	0.000100233	22.2381	Intergenic	CYB5A		chr1	721401	721600	1.29081e-10	-26.1754	Intergenic	CYB5A
chr1	1381001	1381200	0.0092174	16.0249	Intergenic	CYB5A		chr1	2120801	2121000	0.0314125	-17.4385	Intergenic	CYB5A		chr1	1025001	1025200	0.00801302	21.4815	Intergenic	CYB5A		chr1	886801	887000	7.57788e-05	-26.022	Intergenic	CYB5A		chr1	1000001	1000200	0.00231866	37.6727	Intergenic	CYB5A		chr1	721601	721800	2.45442e-15	-49.6612	Intergenic	CYB5A
chr1	1408201	1408400	0.00162461	21.8223	Intergenic	CYB5A		chr1	2304601	2304800	0.00467467	-22.2486	Intergenic	CYB5A		chr1	1026201	1026400	1.70665e-07	58.8235	Intergenic	CYB5A		chr1	891601	891800	8.70103e-05	-15.7459	Intergenic	CYB5A		chr1	1009601	1009800	0.00191625	41.7582	Intergenic	CYB5A		chr1	747401	747600	0.000155401	-42.8287	Intergenic	CYB5A
chr1	1439201	1439400	1.56e-19	16.2213	Intergenic	CYB5A		chr1	2487601	2487800	3.45e-13	-20.5691	Intergenic	CYB5A		chr1	1036801	1037000	0.0224227	27.2276	Intergenic	CYB5A		chr1	901601	901800	0.000167231	-19.2437	Intergenic	CYB5A		chr1	1025001	1025200	1.87459e-07	40	Intergenic	CYB5A		chr1	771601	771800	0.0294916	-21.9351	Intergenic	CYB5A
chr26	29191201	29191400	1.9e-07	69.8758	Intergenic	ZDHHC8		chr1	2488201	2488400	1.1e-14	-22.0822	Intergenic	CYB5A		chr1	1038401	1038600	6.50934e-08	27.0111	Intergenic	CYB5A		chr1	961401	961600	0.0462124	-15.5544	Intergenic	CYB5A		chr1	1026201	1026400	0.000851958	58.8235	Intergenic	CYB5A		chr1	828801	829000	1.04849e-08	-19.4786	Intergenic	CYB5A
chr12	68570801	68571000	6.57e-12	68.75	Intergenic	FIG4		chr1	2740201	2740400	0.0318868	-23.4347	Intergenic	CYB5A		chr1	1061801	1062000	0.000461498	25.7682	Intergenic	CYB5A		chr1	970801	971000	0.000350145	-15.7001	Intergenic	CYB5A		chr1	1034201	1034400	0.000134459	15.2652	Intergenic	CYB5A		chr1	831401	831600	0.0205941	-33.6538	Intergenic	CYB5A
chr15	7113401	7113600	5.55e-07	68.4088	Intergenic	SMIM12		chr1	2794801	2795000	0.000775897	-21.2871	Intergenic	CYB5A		chr1	1066801	1067000	0.00182584	19.1073	Intergenic	CYB5A		chr1	975201	975400	1.66764e-05	-24.9549	Intergenic	CYB5A		chr1	1034401	1034600	0.000599872	42.3529	Intergenic	CYB5A		chr1	852001	852200	0.0230037	-17.1212	Intergenic	CYB5A
chr1	1482401	1482600	2.45e-14	21.1134	Intergenic	CYB5A		chr1	2889001	2889200	0.00551474	-19.8484	Intergenic	CYB5A		chr1	1099401	1099600	2.38862e-07	21.9724	Intergenic	CYB5A		chr1	996801	997000	0.0486191	-18.3081	Intergenic	CYB5A		chr1	1036801	1037000	8.8056e-06	74.8466	Intergenic	CYB5A		chr1	852201	852400	0.0226718	-17.1779	Intergenic	CYB5A
chr1	1507201	1507400	2.74e-06	18.5208	Intergenic	CYB5A		chr1	2894001	2894200	0.000861061	-15.7647	Intergenic	CYB5A		chr1	1130001	1130200	0.000906089	15.7278	Intergenic	CYB5A		chr1	1013001	1013200	7.11046e-09	-65.465	Intergenic	CYB5A		chr1	1038201	1038400	0.00634052	17.4966	Intergenic	CYB5A		chr1	871001	871200	0.00125815	-23.6994	Intergenic	CYB5A
chr14	4781401	4781600	7.78e-08	68.2012	Intergenic	PODXL		chr1	2908001	2908200	0.000910306	-20.9637	Intergenic	CYB5A		chr1	1360401	1360600	9.38821e-06	36.072	Intergenic	CYB5A		chr1	1015001	1015200	2.40048e-05	-31.6449	Intergenic	CYB5A		chr1	1038401	1038600	0.000337558	23.1253	Intergenic	CYB5A		chr1	873601	873800	0.0220611	-26.4254	Intergenic	CYB5A
chr1	1528201	1528400	0.000318865	16.6462	Intergenic	CYB5A		chr1	2910201	2910400	6.91e-33	-20.0319	Intergenic	CYB5A		chr1	1451801	1452000	0.00172257	18.254	Intergenic	CYB5A		chr1	1028401	1028600	6.33668e-06	-22.5394	Intergenic	CYB5A		chr1	1053201	1053400	0.00371635	34.5846	Intergenic	CYB5A		chr1	877801	878000	0.0175462	-22.8916	Intergenic	CYB5A
chr1	1534401	1534600	0.0202721	16.5494	Intergenic	CYB5A		chr1	2936201	2936400	0.00182226	-15.0783	Intergenic	CYB5A		chr1	1468001	1468200	7.58116e-05	27.509	Intergenic	CYB5A		chr1	1055201	1055400	0.014586	-16.1598	Intergenic	CYB5A		chr1	1061801	1062000	2.52659e-05	38.2682	Intergenic	CYB5A		chr1	881601	881800	0.000269633	-18.7011	Intergenic	CYB5A
chr1	1552601	1552800	0.000103937	15.4923	Intergenic	CYB5A		chr1	2954801	2955000	3.16e-12	-23.1693	Intergenic	CYB5A		chr1	1474201	1474400	0.0385405	17.1062	Intergenic	CYB5A		chr1	1059401	1059600	9.17891e-05	-22.1178	Intergenic	CYB5A		chr1	1065001	1065200	0.0190697	16.3015	Intergenic	CYB5A		chr1	886801	887000	5.54212e-07	-30.1887	Intergenic	CYB5A
chr2	64654601	64654800	6.49e-10	66.7852	intron (NM_001287039, intron 3 of 10)	NOD2		chr1	2961801	2962000	0.00114465	-23.5294	Intergenic	CYB5A		chr1	1489201	1489400	0.00118154	28.812	Intergenic	CYB5A		chr1	1061201	1061400	6.48704e-07	-33.0882	Intergenic	CYB5A		chr1	1076401	1076600	0.00224703	26.7029	Intergenic	CYB5A		chr1	911201	911400	0.00151527	-22.9385	Intergenic	CYB5A
chr15	8986001	8986200	1.67e-08	66.6667	Intergenic	MIR761		chr1	3143801	3144000	0.000195031	-21.9649	Intergenic	CYB5A		chr1	1491601	1491800	0.0262791	17.9531	Intergenic	CYB5A		chr1	1091601	1091800	3.59058e-08	-17.43	Intergenic	CYB5A		chr1	1082001	1082200	0.0156871	31.2069	Intergenic	CYB5A		chr1	913201	913400	0.0498324	-19.7917	Intergenic	CYB5A
chr1	1574801	1575000	3.67e-05	15.1775	Intergenic	CYB5A		chr1	3288801	3289000	0.00643138	-20.6015	Intergenic	CYB5A		chr1	1530201	1530400	1.20385e-05	28.9592	Intergenic	CYB5A		chr1	1110801	1111000	1.67037e-08	-20.3228	Intergenic	CYB5A		chr1	1099401	1099600	0.00416361	17.8874	Intergenic	CYB5A		chr1	987401	987600	0.00823883	-19.5234	Intergenic	CYB5A
chr21	22407401	22407600	5.19e-12	66.3666	Intergenic	SERPINH1		chr1	3372401	3372600	0.00200762	-20.4545	Intergenic	CYB5A		chr1	1576201	1576400	0.0340246	15.1889	Intergenic	CYB5A		chr1	1150401	1150600	1.85563e-05	-17.1864	Intergenic	CYB5A		chr1	1108001	1108200	0.0266	18.3487	Intergenic	CYB5A		chr1	990401	990600	0.0287842	-37.4564	Intergenic	CYB5A
chr1	1581401	1581600	0.0274511	18.0556	Intergenic	CYB5A		chr1	3479201	3479400	2.45e-05	-23.9846	Intergenic	CYB5A		chr1	1632001	1632200	2.06502e-06	20.9706	Intergenic	CYB5A		chr1	1157001	1157200	1.29993e-07	-37.9032	Intergenic	CYB5A		chr1	1130001	1130200	0.0422143	15.2278	Intergenic	CYB5A		chr1	995601	995800	0.0265792	-17.2414	Intergenic	CYB5A
chr1	1633001	1633200	0.0282255	18.3992	Intergenic	CYB5A		chr1	3588001	3588200	0.00130112	-16.2667	Intergenic	CYB5A		chr1	1685001	1685200	0.00561013	27.1088	Intergenic	CYB5A		chr1	1163001	1163200	1.79376e-06	-32.1429	Intergenic	CYB5A		chr1	1139001	1139200	0.0024068	36.9485	Intergenic	CYB5A		chr1	999601	999800	0.0167665	-38.6235	Intergenic	CYB5A
chr1	1661601	1661800	0.00358869	21.0834	Intergenic	CYB5A		chr1	3588601	3588800	3.69e-10	-24.9718	Intergenic	CYB5A		chr1	1705601	1705800	0.00713358	18.672	Intergenic	CYB5A		chr1	1195401	1195600	0.00203467	-17.2	Intergenic	CYB5A		chr1	1212001	1212200	0.0173946	32.1534	Intergenic	CYB5A		chr1	1031601	1031800	7.07234e-05	-18.0849	Intergenic	CYB5A
chr1	1668001	1668200	0.0412003	15.8192	Intergenic	CYB5A		chr1	3620401	3620600	0.00118141	-19.2182	Intergenic	CYB5A		chr1	1742601	1742800	0.000105611	28.2609	Intergenic	CYB5A		chr1	1460201	1460400	5.3303e-05	-16.3851	Intergenic	CYB5A		chr1	1229001	1229200	0.0024832	51.3889	Intergenic	CYB5A		chr1	1036601	1036800	0.000466021	-17.8182	Intergenic	CYB5A
chr21	34377801	34378000	2.46e-08	65.5172	Intergenic	ZBED5		chr1	3685201	3685400	0.0114885	-15.125	Intergenic	CYB5A		chr1	1743801	1744000	6.315e-11	32.4037	Intergenic	CYB5A		chr1	1489801	1490000	0.0118027	-16.6061	Intergenic	CYB5A		chr1	1317401	1317600	0.0290267	15.8333	Intergenic	CYB5A		chr1	1059401	1059600	0.000118936	-27.381	Intergenic	CYB5A
chr1	113830201	113830400	1.99e-06	65.2381	Intergenic	AKT2		chr1	3686401	3686600	0.0026104	-15.7843	Intergenic	CYB5A		chr1	1834001	1834200	0.0410335	15.1404	Intergenic	CYB5A		chr1	1499401	1499600	1.10513e-08	-40.3069	Intergenic	CYB5A		chr1	1395801	1396000	0.0325154	17.9894	Intergenic	CYB5A		chr1	1061201	1061400	0.000425199	-33.0882	Intergenic	CYB5A
chr1	1706801	1707000	0.0427228	18.236	Intergenic	CYB5A		chr1	3691201	3691400	0.0191432	-19.3894	Intergenic	CYB5A		chr1	1836801	1837000	0.0415362	16.8438	Intergenic	CYB5A		chr1	1529201	1529400	0.00312085	-20.2875	Intergenic	CYB5A		chr1	1407401	1407600	0.00257321	41.3534	Intergenic	CYB5A		chr1	1072401	1072600	0.00593052	-17.4858	Intergenic	CYB5A
chr8	895601	895800	4.31e-94	64.9303	Intergenic	LOC100683286		chr1	3717801	3718000	3.35e-05	-18.3447	Intergenic	CYB5A		chr1	2026001	2026200	1.54279e-05	19.517	Intergenic	CYB5A		chr1	1537001	1537200	3.45239e-07	-33.691	Intergenic	CYB5A		chr1	1421201	1421400	0.00297234	54.3377	Intergenic	CYB5A		chr1	1094401	1094600	0.000138192	-51.1628	Intergenic	CYB5A
chr23	50582201	50582400	7.77e-12	64.4737	Intergenic	GMPS		chr1	3866601	3866800	0.00115749	-24.4928	Intergenic	CYB5A		chr1	2040601	2040800	0.000631158	25.8507	Intergenic	CYB5A		chr1	1548801	1549000	0.00056599	-21.4286	Intergenic	CYB5A		chr1	1427801	1428000	0.0465411	15.0685	Intergenic	CYB5A		chr1	1112001	1112200	0.00134429	-19.4634	Intergenic	CYB5A
chr8	56912601	56912800	4.53e-09	64.1326	Intergenic	GALC		chr1	4017001	4017200	8.44e-05	-20.8168	Intergenic	CYB5A		chr1	2113401	2113600	0.000511959	27.3052	Intergenic	CYB5A		chr1	1615401	1615600	0.045387	-17.4885	Intergenic	CYB5A		chr1	1488801	1489000	0.000102676	49.1376	Intergenic	CYB5A		chr1	1114201	1114400	1.09251e-06	-25.7883	Intergenic	CYB5A
chr1	1771801	1772000	0.000829291	16.9844	Intergenic	CYB5A		chr1	4210401	4210600	7.16e-09	-17.5742	Intergenic	CYB5A		chr1	2120801	2121000	5.38048e-06	16.5638	Intergenic	CYB5A		chr1	1634201	1634400	2.20245e-24	-90.099	Intergenic	CYB5A		chr1	1628401	1628600	3.8782e-05	44.971	Intergenic	CYB5A		chr1	1124201	1124400	0.0160021	-41.2698	Intergenic	CYB5A
chr3	59274001	59274200	3.67e-08	63.9344	Intergenic	MIR95		chr1	4264601	4264800	0.00313457	-23.8462	Intergenic	CYB5A		chr1	2273001	2273200	0.00857536	31.1508	Intergenic	CYB5A		chr1	1706201	1706400	0.0251031	-17.0092	Intergenic	CYB5A		chr1	1632001	1632200	0.0253186	32.7684	Intergenic	CYB5A		chr1	1157001	1157200	0.000617737	-37.9032	Intergenic	CYB5A
chr1	1859601	1859800	4.05e-12	19.2494	Intergenic	CYB5A		chr1	4268801	4269000	0.0134143	-20.5128	Intergenic	CYB5A		chr1	2466801	2467000	3.36328e-05	20.2025	Intergenic	CYB5A		chr1	1782601	1782800	0.00451319	-31.9444	Intergenic	CYB5A		chr1	1638801	1639000	0.000643869	30.8017	Intergenic	CYB5A		chr1	1163001	1163200	0.00614764	-35.7143	Intergenic	CYB5A
chr1	1887001	1887200	0.00367736	16.005	Intergenic	CYB5A		chr1	4327801	4328000	0.00628458	-16.4767	Intergenic	CYB5A		chr1	2467001	2467200	3.51336e-06	17.6665	Intergenic	CYB5A		chr1	1783801	1784000	8.75191e-05	-37.709	Intergenic	CYB5A		chr1	1665801	1666000	0.0237068	15.7828	Intergenic	CYB5A		chr1	1192601	1192800	0.000592942	-42.1252	Intergenic	CYB5A
chr14	16497401	16497600	2.85e-06	63.8889	Intergenic	MIR653		chr1	4363601	4363800	9.12e-06	-24.49	Intergenic	CYB5A		chr1	2482001	2482200	4.63897e-05	18.412	Intergenic	CYB5A		chr1	1807801	1808000	0.0305357	-16.2791	Intergenic	CYB5A		chr1	1743801	1744000	6.4823e-05	51.7857	Intergenic	CYB5A		chr1	1392001	1392200	0.000335279	-18.6695	Intergenic	CYB5A
chr18	46707801	46708000	3.05e-06	63.8889	Intergenic	MIR8859B		chr1	4382001	4382200	1.36e-14	-20.3125	Intergenic	CYB5A		chr1	2488201	2488400	3.53367e-12	19.6412	Intergenic	CYB5A		chr1	1874601	1874800	0.000233905	-40.1914	Intergenic	CYB5A		chr1	1948001	1948200	0.01393	16.6195	Intergenic	CYB5A		chr1	1452601	1452800	0.000261245	-50.9231	Intergenic	CYB5A
chr1	2023801	2024000	1.35e-06	17.7242	Intergenic	CYB5A		chr1	4847801	4848000	0.0189743	-15.6422	Intergenic	CYB5A		chr1	2628001	2628200	0.000783493	20.1787	Intergenic	CYB5A		chr1	1910401	1910600	9.92197e-09	-34.4846	Intergenic	CYB5A		chr1	1971401	1971600	0.0131403	29.5722	Intergenic	CYB5A		chr1	1460201	1460400	0.000405689	-18.4685	Intergenic	CYB5A
chr1	2121601	2121800	0.000172739	17.2502	Intergenic	CYB5A		chr1	4894601	4894800	0.00673158	-17.1275	Intergenic	CYB5A		chr1	2772001	2772200	0.00101955	26.9091	Intergenic	CYB5A		chr1	1926801	1927000	0.000251854	-38.1462	Intergenic	CYB5A		chr1	1990401	1990600	0.0368254	25.8803	Intergenic	CYB5A		chr1	1467601	1467800	0.0380339	-21.5385	Intergenic	CYB5A
chr12	4615801	4616000	1.33e-07	63.7024	Intergenic	RPL10A		chr1	4916401	4916600	0.0231964	-15.2021	Intergenic	CYB5A		chr1	2804801	2805000	0.0462003	24	Intergenic	CYB5A		chr1	1990201	1990400	0.0178555	-17.4551	Intergenic	CYB5A		chr1	2003601	2003800	7.30989e-06	48.7395	Intergenic	CYB5A		chr1	1471801	1472000	0.000424816	-55.0562	Intergenic	CYB5A
chr19	50724201	50724400	4.61e-10	63.6917	Intergenic	CXCR4		chr1	4969801	4970000	9.75e-09	-16.4658	Intergenic	CYB5A		chr1	2881601	2881800	0.00210515	17.5031	Intergenic	CYB5A		chr1	1990401	1990600	0.000471653	-23.0914	Intergenic	CYB5A		chr1	2026001	2026200	1.69463e-06	32.3559	Intergenic	CYB5A		chr1	1481001	1481200	0.00198689	-20.8865	Intergenic	CYB5A
chr1	2287001	2287200	5.96e-15	16.6107	Intergenic	CYB5A		chr1	4997201	4997400	1.63e-06	-16.8896	Intergenic	CYB5A		chr1	3079001	3079200	0.000291176	30.2636	Intergenic	CYB5A		chr1	2202401	2202600	0.00212641	-21.4537	Intergenic	CYB5A		chr1	2056201	2056400	0.00392895	31.8841	Intergenic	CYB5A		chr1	1484201	1484400	0.00870872	-23.5294	Intergenic	CYB5A
chr6	76963001	76963200	6.93e-10	62.963	Intergenic	RPE65		chr1	4997401	4997600	1.45e-06	-18.0296	Intergenic	CYB5A		chr1	3202401	3202600	0.00140424	32.4103	Intergenic	CYB5A		chr1	2266001	2266200	0.00445124	-16.303	Intergenic	CYB5A		chr1	2273001	2273200	0.0129935	48.9286	Intergenic	CYB5A		chr1	1491601	1491800	0.0311501	-26.1146	Intergenic	CYB5A
chr1	33569001	33569200	4.31e-06	61.9645	Intergenic	UTRN		chr1	4998001	4998200	2.34e-20	-15.5853	Intergenic	CYB5A		chr1	3351401	3351600	0.00477292	23.8249	Intergenic	CYB5A		chr1	2286801	2287000	3.23167e-11	-28.8383	Intergenic	CYB5A		chr1	2466801	2467000	0.00455397	28.6339	Intergenic	CYB5A		chr1	1499401	1499600	1.92595e-07	-46.3878	Intergenic	CYB5A
chr6	6696801	6697000	4.32e-08	61.9048	Intergenic	CLDN3		chr1	4998201	4998400	2.18e-05	-21.7752	Intergenic	CYB5A		chr1	3356601	3356800	0.00330187	41.5758	Intergenic	CYB5A		chr1	2399401	2399600	1.09672e-09	-16.6087	Intergenic	CYB5A		chr1	2673801	2674000	0.0343985	21.9355	Intergenic	CYB5A		chr1	1529201	1529400	0.0389481	-26.6337	Intergenic	CYB5A
chr18	36853201	36853400	1.25e-10	61.8234	Intergenic	SELENOH		chr1	4998401	4998600	0.000881332	-20.9536	Intergenic	CYB5A		chr1	3365801	3366000	0.0459536	18.1513	Intergenic	CYB5A		chr1	2740401	2740600	0.00474067	-30.0702	Intergenic	CYB5A		chr1	2674001	2674200	0.0207248	40.7576	Intergenic	CYB5A		chr1	1538401	1538600	0.000736411	-36.036	Intergenic	CYB5A
chr26	28401201	28401400	6.31e-08	61.75	Intergenic	ADORA2A		chr1	5014401	5014600	5.45e-09	-17.5128	Intergenic	CYB5A		chr1	3369201	3369400	0.0382705	22.6754	Intergenic	CYB5A		chr1	2748201	2748400	0.000387781	-21.3713	Intergenic	CYB5A		chr1	2772001	2772200	0.000317229	42.618	Intergenic	CYB5A		chr1	1542601	1542800	0.00827805	-16.8227	Intergenic	CYB5A
chr21	36784601	36784800	0.000121272	61.3043	Intergenic	PTH		chr1	5164601	5164800	6.49e-10	-15.4122	Intergenic	CYB5A		chr1	4121801	4122000	0.0112375	18.2491	Intergenic	CYB5A		chr1	2782201	2782400	1.41156e-05	-17.7453	Intergenic	CYB5A		chr1	2793801	2794000	0.000103664	49.0909	Intergenic	CYB5A		chr1	1545001	1545200	0.00280397	-16.723	Intergenic	CYB5A
chr28	40566801	40567000	3.62e-24	61.275	TTS (NM_001003257)	INPP5A		chr1	5202001	5202200	0.0361501	-15.9611	Intergenic	CYB5A		chr1	4308401	4308600	3.72696e-14	30.5586	Intergenic	CYB5A		chr1	2793801	2794000	0.00368933	-26.1566	Intergenic	CYB5A		chr1	2800401	2800600	0.00508916	15.2217	Intergenic	CYB5A		chr1	1548801	1549000	0.021916	-19.6429	Intergenic	CYB5A
chr1	2922401	2922600	0.00094517	18.3608	Intergenic	CYB5A		chr1	5620001	5620200	0.00267689	-15.3822	Intergenic	CYB5A		chr1	4345401	4345600	0.00416489	31.0852	Intergenic	CYB5A		chr1	2849201	2849400	8.43486e-05	-25.9534	Intergenic	CYB5A		chr1	2850201	2850400	0.0388378	24.0909	Intergenic	CYB5A		chr1	1573001	1573200	0.017675	-15.5844	Intergenic	CYB5A
chr13	37787801	37788000	6.33e-12	61	Intergenic	ZNF252		chr1	5832201	5832400	9.36e-07	-23.6813	Intergenic	CYB5A		chr1	4347001	4347200	0.0043312	19.7768	Intergenic	CYB5A		chr1	2850001	2850200	0.0212983	-17.1053	Intergenic	CYB5A		chr1	2881601	2881800	0.0141906	18.9801	Intergenic	CYB5A		chr1	1576201	1576400	0.0342604	-21.3597	Intergenic	CYB5A
chr20	51987601	51987800	2.66e-09	60.9756	Intergenic	STXBP2		chr1	6157801	6158000	0.00552784	-18.9602	Intergenic	CYB5A		chr1	4858601	4858800	8.39213e-32	44.1063	Intergenic	CYB5A		chr1	2850201	2850400	1.19689e-06	-28.2168	Intergenic	CYB5A		chr1	2905401	2905600	0.00015448	55.8824	Intergenic	CYB5A		chr1	1593601	1593800	0.000198837	-24.3519	Intergenic	CYB5A
chr1	2973201	2973400	0.00428343	22.2222	Intergenic	CYB5A		chr1	8352401	8352600	0.0162543	-18.5811	Intergenic	CYB5A		chr1	5143001	5143200	1.04898e-08	33.5	Intergenic	CYB5A		chr1	2889001	2889200	0.00275004	-22.5666	Intergenic	CYB5A		chr1	2915201	2915400	0.0018641	25.8737	Intergenic	CYB5A		chr1	1603001	1603200	0.0183038	-48.2517	Intergenic	CYB5A
chr3	91862601	91862800	3.33e-12	60.7303	Intergenic	MIR8899		chr1	9213201	9213400	0.0443126	-24.8887	Intergenic	CYB5A		chr1	5159601	5159800	0.0101515	25.0101	Intergenic	CYB5A		chr1	2889801	2890000	0.00279213	-18.1267	Intergenic	CYB5A		chr1	2927201	2927400	0.00093579	42.3411	Intergenic	CYB5A		chr1	1622201	1622400	0.0113699	-17.8178	Intergenic	CYB5A
chr1	3141601	3141800	7.7e-07	17.0246	Intergenic	CYB5A		chr1	9276401	9276600	0.0498685	-20.0581	Intergenic	CYB5A		chr1	5167601	5167800	1.35902e-10	24.0653	Intergenic	CYB5A		chr1	2917001	2917200	0.00724884	-17.1474	Intergenic	CYB5A		chr1	2930401	2930600	0.000405139	55.5802	Intergenic	CYB5A		chr1	1630401	1630600	0.0237312	-20.3522	Intergenic	CYB5A
chr1	3152001	3152200	7.75e-07	18.4489	Intergenic	CYB5A		chr1	9393801	9394000	0.0176023	-19.3277	Intergenic	CYB5A		chr1	5327401	5327600	7.64572e-05	22.3835	Intergenic	CYB5A		chr1	2927201	2927400	0.0147705	-17.0924	Intergenic	CYB5A		chr1	2947201	2947400	0.0224563	26.7033	Intergenic	CYB5A		chr1	1633001	1633200	0.00948248	-23.6842	Intergenic	CYB5A
chr9	6137201	6137400	2.48e-07	60.6227	Intergenic	SLC9A3R1		chr1	9694201	9694400	0.000143573	-22.904	Intergenic	BCL2		chr1	5328201	5328400	0.0169453	16.4286	Intergenic	CYB5A		chr1	2933201	2933400	0.000209268	-39.3314	Intergenic	CYB5A		chr1	2953001	2953200	0.000762148	27.5909	Intergenic	CYB5A		chr1	1634201	1634400	0.0102174	-27.2727	Intergenic	CYB5A
chr12	11791001	11791200	3.05e-09	60.3361	Intergenic	VEGFA		chr1	13276801	13277000	0.00747104	-19.3269	Intergenic	BCL2		chr1	5867201	5867400	0.00398071	25.3333	Intergenic	CYB5A		chr1	2950401	2950600	7.87675e-09	-75	Intergenic	CYB5A		chr1	2964201	2964400	0.0209233	34.3137	Intergenic	CYB5A		chr1	1661601	1661800	0.00729033	-21.6254	Intergenic	CYB5A
chr1	3254801	3255000	1.21e-06	21.2782	Intergenic	CYB5A		chr1	13481401	13481600	0.0279206	-17.6923	Intergenic	BCL2		chr1	6114601	6114800	9.19891e-19	21.6408	Intergenic	CYB5A		chr1	2951001	2951200	0.00512426	-21.6346	Intergenic	CYB5A		chr1	2987001	2987200	0.0454578	32.5664	Intergenic	CYB5A		chr1	1706201	1706400	0.00824228	-22.8916	Intergenic	CYB5A
chr9	2676601	2676800	1.04e-11	60.274	Intergenic	TIMP2		chr1	13575001	13575200	0.000274768	-15.426	Intergenic	BCL2		chr1	6824601	6824800	6.50206e-07	22.194	Intergenic	CYB5A		chr1	2953001	2953200	0.000360346	-15.165	Intergenic	CYB5A		chr1	2990001	2990200	0.00350974	38.0952	Intergenic	CYB5A		chr1	1736401	1736600	0.0259856	-38.8454	Intergenic	CYB5A
chr1	3298601	3298800	0.00040451	21.0281	Intergenic	CYB5A		chr1	13735001	13735200	4.46e-06	-16.124	promoter-TSS	BCL2		chr1	7034801	7035000	0.028537	18.6853	Intergenic	CYB5A		chr1	2954801	2955000	3.2433e-05	-15.6741	Intergenic	CYB5A		chr1	3017601	3017800	0.000558936	16.5558	Intergenic	CYB5A		chr1	1783801	1784000	1.53429e-05	-49.4737	Intergenic	CYB5A
chr1	3299401	3299600	1.39e-05	21.4513	Intergenic	CYB5A		chr1	13827801	13828000	6.72e-06	-22.5165	intron (NM_001002949, intron 4 of 4)	BCL2		chr1	7286401	7286600	0.011508	16.6775	Intergenic	CYB5A		chr1	2958401	2958600	0.00334956	-15.0084	Intergenic	CYB5A		chr1	3103001	3103200	0.007019	47.2222	Intergenic	CYB5A		chr1	1874601	1874800	0.00260213	-39.7403	Intergenic	CYB5A
chr1	3299601	3299800	2.34e-09	21.4528	Intergenic	CYB5A		chr1	13900801	13901000	0.0163663	-24.6154	TTS (NM_001002949)	BCL2		chr1	7619601	7619800	0.0368171	18.0387	Intergenic	CYB5A		chr1	2990001	2990200	0.00723898	-22.8035	Intergenic	CYB5A		chr1	3163601	3163800	0.0265172	22.8571	Intergenic	CYB5A		chr1	1893801	1894000	0.00193903	-35.1371	Intergenic	CYB5A
chr26	21045001	21045200	1.04e-11	60.274	Intergenic	CRYBA4		chr1	13916201	13916400	4.91e-05	-20.8459	Intergenic	BCL2		chr1	8098601	8098800	2.25452e-05	23.8002	Intergenic	CYB5A		chr1	3120201	3120400	2.56195e-24	-25.8031	Intergenic	CYB5A		chr1	3172401	3172600	0.0248468	22.9135	Intergenic	CYB5A		chr1	1910401	1910600	0.0066835	-42.1769	Intergenic	CYB5A
chr16	10525601	10525800	1.05e-05	60.2371	Intergenic	MIR8793-3		chr1	13933601	13933800	0.00960514	-18.1843	Intergenic	BCL2		chr1	11398401	11398600	6.45641e-05	41.0526	Intergenic	BCL2		chr1	3120601	3120800	3.8861e-44	-38.4276	Intergenic	CYB5A		chr1	3231401	3231600	0.00616373	44.2105	Intergenic	CYB5A		chr1	1926801	1927000	9.17407e-05	-46.9697	Intergenic	CYB5A
chr2	33685401	33685600	6.86e-07	60	Intergenic	SLC23A1		chr1	13995801	13996000	1.16e-10	-23.2959	Intergenic	BCL2		chr1	13866601	13866800	0.00258095	16.1905	intron (NM_001002949, intron 4 of 4)	BCL2		chr1	3210001	3210200	0.0057446	-26.8116	Intergenic	CYB5A		chr1	3237201	3237400	0.00914129	16.6518	Intergenic	CYB5A		chr1	1934401	1934600	0.00136807	-16.6471	Intergenic	CYB5A
chr6	49624401	49624600	9.13e-07	60	Intergenic	VCAM1		chr1	14339001	14339200	4.59e-06	-16.6853	Intergenic	PPIAP1		chr1	13875601	13875800	1.18167e-05	15.81	intron (NM_001002949, intron 4 of 4)	BCL2		chr1	3237601	3237800	0.0370742	-19.4444	Intergenic	CYB5A		chr1	3293001	3293200	0.000727171	22.4449	Intergenic	CYB5A		chr1	1947801	1948000	0.00813884	-32.1111	Intergenic	CYB5A
chr9	447801	448000	9.68e-10	60	Intergenic	HGS		chr1	15056601	15056800	0.015342	-22.631	Intergenic	CDH20		chr1	13919601	13919800	0.00113995	18.6084	Intergenic	BCL2		chr1	3250001	3250200	1.31963e-05	-19.4485	Intergenic	CYB5A		chr1	3299401	3299600	0.00180833	25.249	Intergenic	CYB5A		chr1	2077601	2077800	0.0428006	-20.5882	Intergenic	CYB5A
chr10	22644201	22644400	7.99e-08	59.4966	Intergenic	CYB5R3		chr1	15719401	15719600	0.0258752	-21.8308	Intergenic	MC4R		chr1	14305601	14305800	1.03265e-11	47.3069	Intergenic	PPIAP1		chr1	3254801	3255000	0.0021525	-17.5867	Intergenic	CYB5A		chr1	3351401	3351600	0.00273599	30.1299	Intergenic	CYB5A		chr1	2101601	2101800	1.94437e-06	-16.2927	Intergenic	CYB5A
chr1	3902801	3903000	0.00964509	20.4545	Intergenic	CYB5A		chr1	16394001	16394200	0.00119951	-21.258	Intergenic	PMAIP1		chr1	14312001	14312200	4.60517e-09	35.086	Intergenic	PPIAP1		chr1	3286601	3286800	0.00332142	-22.9187	Intergenic	CYB5A		chr1	3365801	3366000	7.96802e-07	82.8571	Intergenic	CYB5A		chr1	2162601	2162800	0.0326031	-27.5	Intergenic	CYB5A
chr1	4015401	4015600	0.00486283	17.6321	Intergenic	CYB5A		chr1	16430001	16430200	0.00548057	-20.7527	Intergenic	PMAIP1		chr1	14367401	14367600	0.000338581	16.7137	Intergenic	PPIAP1		chr1	3308401	3308600	0.000719728	-22.4512	Intergenic	CYB5A		chr1	3403601	3403800	0.00556937	35.452	Intergenic	CYB5A		chr1	2189201	2189400	0.00348364	-19.2372	Intergenic	CYB5A
chr1	68421601	68421800	7.32e-11	59.4937	Intergenic	ARHGAP18		chr1	16681601	16681800	0.025435	-21.7886	Intergenic	PMAIP1		chr1	14504601	14504800	0.0002083	18.8071	Intergenic	PPIAP1		chr1	3324601	3324800	0.00267282	-15.0248	Intergenic	CYB5A		chr1	3816801	3817000	0.0406302	25.6044	Intergenic	CYB5A		chr1	2286801	2287000	0.000200143	-34.8624	Intergenic	CYB5A
chr34	5510801	5511000	6.39e-06	59.132	Intergenic	TAS2R1		chr1	16750401	16750600	0.0023415	-22.564	Intergenic	PMAIP1		chr1	14957001	14957200	1.28068e-07	33.4063	Intergenic	CDH20		chr1	3325801	3326000	1.93147e-06	-15.2424	Intergenic	CYB5A		chr1	3902801	3903000	9.70196e-08	75	Intergenic	CYB5A		chr1	2289001	2289200	0.0356754	-15.6177	Intergenic	CYB5A
chr1	4244201	4244400	7.39e-13	15.0565	Intergenic	CYB5A		chr1	16949601	16949800	3.09e-05	-20.4177	Intergenic	SEC11C		chr1	15056801	15057000	9.77657e-05	24.1044	Intergenic	CDH20		chr1	3339201	3339400	0.0116568	-25	Intergenic	CYB5A		chr1	4075401	4075600	0.000315624	44.898	Intergenic	CYB5A		chr1	2586001	2586200	0.00868512	-31.25	Intergenic	CYB5A
chr9	38233001	38233200	1.95e-08	59.0909	Intergenic	CCL5		chr1	17085401	17085600	0.0331076	-17.2727	Intergenic	SEC11C		chr1	16195601	16195800	0.000366484	31.2334	Intergenic	MC4R		chr1	3527201	3527400	9.3137e-11	-85.696	Intergenic	CYB5A		chr1	4218201	4218400	0.0332641	25.7114	Intergenic	CYB5A		chr1	2780201	2780400	0.0475032	-29.304	Intergenic	CYB5A
chr1	4307601	4307800	6.62e-08	22.746	Intergenic	CYB5A		chr1	17088001	17088200	0.00173467	-20.2676	Intergenic	SEC11C		chr1	16394001	16394200	0.0404484	15.383	Intergenic	PMAIP1		chr1	3540601	3540800	1.09658e-12	-54.0137	Intergenic	CYB5A		chr1	4233001	4233200	0.0235284	27.2516	Intergenic	CYB5A		chr1	2794201	2794400	0.000437977	-21.5604	Intergenic	CYB5A
chr1	4307801	4308000	5.98e-37	18.8272	Intergenic	CYB5A		chr1	17107601	17107800	1.77e-05	-17.2339	Intergenic	SEC11C		chr1	16430001	16430200	6.099e-07	35.5511	Intergenic	PMAIP1		chr1	3692001	3692200	3.08678e-10	-27.9711	Intergenic	CYB5A		chr1	4307601	4307800	0.00334357	16.608	Intergenic	CYB5A		chr1	2849201	2849400	0.00847356	-23.2311	Intergenic	CYB5A
chr4	38000201	38000400	7.01e-45	58.9396	Intergenic	MSX2		chr1	17132601	17132800	0.00661561	-23.2222	Intergenic	SEC11C		chr1	16501401	16501600	8.89172e-06	28.5985	Intergenic	PMAIP1		chr1	3692801	3693000	4.6722e-13	-33.1942	Intergenic	CYB5A		chr1	4308401	4308600	0.000221838	27.4623	Intergenic	CYB5A		chr1	2860001	2860200	0.00238695	-58.0488	Intergenic	CYB5A
chr1	4308401	4308600	2.18e-06	17.3677	Intergenic	CYB5A		chr1	17178001	17178200	0.0161914	-22.2222	Intergenic	SEC11C		chr1	16812401	16812600	0.000232285	17.3447	Intergenic	SEC11C		chr1	3921601	3921800	0.0212732	-25	Intergenic	CYB5A		chr1	4345401	4345600	0.013947	33.046	Intergenic	CYB5A		chr1	2898001	2898200	0.000921989	-18.0985	Intergenic	CYB5A
chr6	6069001	6069200	3.68e-05	58.9245	Intergenic	MIR590		chr1	17337801	17338000	0.000150308	-22.3941	Intergenic	MIR122		chr1	16912801	16913000	9.73352e-09	41.5385	Intergenic	SEC11C		chr1	4015401	4015600	2.70806e-06	-34.7597	Intergenic	CYB5A		chr1	4847801	4848000	0.000406325	43.5484	Intergenic	CYB5A		chr1	2922201	2922400	0.00178839	-21.2705	Intergenic	CYB5A
chr1	4372601	4372800	0.000159919	24.2857	Intergenic	CYB5A		chr1	17385601	17385800	0.00164829	-19.589	Intergenic	MIR122		chr1	17028801	17029000	0.00132467	23.554	intron (NM_001003312, intron 2 of 5)	SEC11C		chr1	4080001	4080200	9.56084e-13	-36.2714	Intergenic	CYB5A		chr1	4904001	4904200	0.0266018	27.0202	Intergenic	CYB5A		chr1	2930801	2931000	0.0233627	-29.9432	Intergenic	CYB5A
chr1	4383001	4383200	4.77e-06	19.8561	Intergenic	CYB5A		chr1	17567801	17568000	0.0398097	-16.5562	Intergenic	MIR122		chr1	17029201	17029400	0.00747232	31.9107	intron (NM_001003312, intron 2 of 5)	SEC11C		chr1	4135601	4135800	4.734e-05	-16.3078	Intergenic	CYB5A		chr1	5159601	5159800	0.00759853	32.4324	Intergenic	CYB5A		chr1	2933201	2933400	0.00608916	-36.7368	Intergenic	CYB5A
chr1	112575801	112576000	2.48e-06	58.8589	Intergenic	TGFB1		chr1	17714201	17714400	0.000150977	-16.4809	Intergenic	MIR122		chr1	17056601	17056800	0.0174706	15.0657	Intergenic	SEC11C		chr1	4142801	4143000	0.0018101	-30.2813	Intergenic	CYB5A		chr1	5167601	5167800	0.00147215	16.6241	Intergenic	CYB5A		chr1	2950401	2950600	0.000216447	-75	Intergenic	CYB5A
chr10	7113801	7114000	9.72e-13	58.7571	Intergenic	AVPR1A		chr1	17867801	17868000	0.00667179	-24.106	Intergenic	MIR122		chr1	17088001	17088200	0.00650044	19.9361	Intergenic	SEC11C		chr1	4275201	4275400	8.47775e-05	-43.894	Intergenic	CYB5A		chr1	5502801	5503000	2.72846e-05	60.8696	Intergenic	CYB5A		chr1	2954801	2955000	0.00565871	-21.7851	Intergenic	CYB5A
chr5	50977801	50978000	5.2e-09	58.6066	Intergenic	FAM151A		chr1	18057001	18057200	0.000536069	-18.7094	Intergenic	MIR122		chr1	17094401	17094600	0.000288795	26.0714	Intergenic	SEC11C		chr1	4308001	4308200	0.000626026	-16.9307	Intergenic	CYB5A		chr1	5746001	5746200	0.00911866	15.7369	Intergenic	CYB5A		chr1	2993401	2993600	0.000922878	-50	Intergenic	CYB5A
chr1	4961401	4961600	2.7e-16	19.5123	Intergenic	CYB5A		chr1	18390001	18390200	3.71e-35	-22.2238	Intergenic	MIR122		chr1	17219001	17219200	1.07034e-07	36.2672	Intergenic	SEC11C		chr1	4319201	4319400	3.31914e-06	-37.0221	Intergenic	CYB5A		chr1	7938001	7938200	0.00272971	32.7127	Intergenic	CYB5A		chr1	3028601	3028800	0.00119462	-28.2297	Intergenic	CYB5A
chr35	10183001	10183200	1.71e-29	58.3718	Intergenic	EDN1		chr1	18391601	18391800	2.35e-14	-15.924	Intergenic	MIR122		chr1	17604201	17604400	2.29389e-09	17.1642	Intergenic	MIR122		chr1	4363601	4363800	0.0123931	-17.657	Intergenic	CYB5A		chr1	11398401	11398600	0.00514782	38.386	Intergenic	BCL2		chr1	3120201	3120400	5.93317e-13	-21.5215	Intergenic	CYB5A
chrX	98415401	98415600	3.89e-07	58.3433	Intergenic	MIR2483		chr1	18710001	18710200	3.96e-05	-22.1736	Intergenic	MIR122		chr1	17615001	17615200	0.000117329	27.8602	Intergenic	MIR122		chr1	4422201	4422400	9.14885e-08	-16.0297	Intergenic	CYB5A		chr1	11726601	11726800	0.0260316	16.5048	Intergenic	BCL2		chr1	3141401	3141600	0.00258909	-19.8639	Intergenic	CYB5A
chr1	5159601	5159800	0.0292384	19.8601	Intergenic	CYB5A		chr1	18713801	18714000	1.09e-06	-17.9164	Intergenic	MIR122		chr1	17953201	17953400	0.0151931	26.9365	Intergenic	MIR122		chr1	4916401	4916600	0.00283295	-27.7528	Intergenic	CYB5A		chr1	13183201	13183400	0.00138906	55.9322	Intergenic	BCL2		chr1	3143801	3144000	0.00603953	-16.2963	Intergenic	CYB5A
chr1	5213401	5213600	0.0282399	19.1569	Intergenic	CYB5A		chr1	18794001	18794200	1.94e-06	-17.1204	Intergenic	MIR122		chr1	18057201	18057400	0.00267864	34.127	Intergenic	MIR122		chr1	4926201	4926400	0.00484757	-17.9175	Intergenic	CYB5A		chr1	13308201	13308400	0.00385692	23.1266	Intergenic	BCL2		chr1	3159601	3159800	9.56944e-05	-15.7078	Intergenic	CYB5A
chrX	20574401	20574600	7.29e-07	58.3333	Intergenic	ARX		chr1	19226201	19226400	0.00255606	-19.2853	Intergenic	TCF4		chr1	18179201	18179400	6.275e-07	33.3046	Intergenic	MIR122		chr1	4961401	4961600	5.49674e-05	-16.6298	Intergenic	CYB5A		chr1	13489401	13489600	0.0030315	53.175	Intergenic	BCL2		chr1	3202601	3202800	0.00407075	-48.3871	Intergenic	CYB5A
chr6	41840201	41840400	2.12e-08	58.2792	Intergenic	MIR197		chr1	19778201	19778400	0.00183726	-18.3962	Intergenic	TCF4		chr1	18215201	18215400	0.0153587	16.0978	Intergenic	MIR122		chr1	4997801	4998000	2.16203e-08	-24.9924	Intergenic	CYB5A		chr1	13871801	13872000	0.0338635	17.3913	intron (NM_001002949, intron 4 of 4)	BCL2		chr1	3231001	3231200	0.0425542	-19.2308	Intergenic	CYB5A
chr6	7932601	7932800	5.78e-07	58.1317	Intergenic	ZP3		chr1	20457001	20457200	0.00299952	-17.7942	Intergenic	TCF4		chr1	18256001	18256200	0.00136527	16.3462	Intergenic	MIR122		chr1	4998601	4998800	0.00545385	-28.2581	Intergenic	CYB5A		chr1	13919601	13919800	0.0499848	15.4186	Intergenic	BCL2		chr1	3237601	3237800	0.0340066	-30.5556	Intergenic	CYB5A
chr11	49210601	49210800	2.51e-07	57.8947	Intergenic	NDUFB6		chr1	20749601	20749800	0.0141491	-19.7998	Intergenic	TCF4		chr1	18417401	18417600	9.5655e-08	33.8235	Intergenic	MIR122		chr1	5172201	5172400	0.00267795	-35.7889	Intergenic	CYB5A		chr1	13920201	13920400	0.00788766	31.1828	Intergenic	BCL2		chr1	3247801	3248000	0.00558189	-20.2247	Intergenic	CYB5A
chr20	37463201	37463400	5.83e-08	57.8947	promoter-TSS	MIR135A-1		chr1	20938601	20938800	0.00878793	-19.7281	Intergenic	TCF4		chr1	18814201	18814400	9.27538e-10	43.7981	Intergenic	MIR122		chr1	6292001	6292200	5.33077e-07	-49.083	Intergenic	CYB5A		chr1	13920401	13920600	0.0391451	15.1013	Intergenic	BCL2		chr1	3254801	3255000	0.0267488	-15.9864	Intergenic	CYB5A
chr8	40328001	40328200	8.34e-06	57.8704	Intergenic	FUT8		chr1	20997601	20997800	0.00436159	-15.3437	Intergenic	TCF4		chr1	19222201	19222400	0.00208377	25.3512	Intergenic	TCF4		chr1	6376401	6376600	2.98861e-50	-18.261	Intergenic	CYB5A		chr1	14312001	14312200	0.0059204	19.086	Intergenic	PPIAP1		chr1	3298601	3298800	0.0123006	-24.2424	Intergenic	CYB5A
chr4	59988001	59988200	6.42e-08	57.5758	Intergenic	ADRB2		chr1	21275201	21275400	0.00212698	-22.4031	Intergenic	TCF4		chr1	19226201	19226400	0.00156917	23.6559	Intergenic	TCF4		chr1	6378001	6378200	2.30865e-102	-27.386	Intergenic	CYB5A		chr1	14339001	14339200	0.000490142	20.025	Intergenic	PPIAP1		chr1	3324601	3324800	0.0356607	-17.1229	Intergenic	CYB5A
chr1	7939201	7939400	0.00776945	18.5868	Intergenic	CYB5A		chr1	21302001	21302200	0.00920605	-17.3548	Intergenic	TCF4		chr1	19257401	19257600	0.00837777	20.7078	Intergenic	TCF4		chr1	7028201	7028400	0.0355349	-22.5641	Intergenic	CYB5A		chr1	14452801	14453000	0.00123398	27.8078	Intergenic	PPIAP1		chr1	3325801	3326000	1.28729e-15	-24.8113	Intergenic	CYB5A
chr1	8012601	8012800	0.0175686	16.0327	Intergenic	CYB5A		chr1	21302601	21302800	0.00226127	-17.1683	Intergenic	TCF4		chr1	19257601	19257800	0.00565348	19.8798	Intergenic	TCF4		chr1	7635201	7635400	0.0438014	-15.8075	Intergenic	CYB5A		chr1	14504601	14504800	0.000237374	21.0589	Intergenic	PPIAP1		chr1	3332201	3332400	0.0313683	-26.4768	Intergenic	CYB5A
chr4	40671001	40671200	3.58e-07	57.4468	Intergenic	NPM1		chr1	21788201	21788400	0.00269265	-25	Intergenic	TCF4		chr1	19281601	19281800	0.00103836	20.8087	Intergenic	TCF4		chr1	8102401	8102600	4.64587e-05	-17.6515	Intergenic	CYB5A		chr1	15030801	15031000	0.000376273	63.7271	Intergenic	CDH20		chr1	3339201	3339400	0.031993	-33.3333	Intergenic	CYB5A
chr17	60955601	60955800	2.8e-08	57.4468	Intergenic	OAZ3		chr1	22082801	22083000	0.0324738	-19.9185	Intergenic	TCF4		chr1	19892401	19892600	0.000398185	42.0139	Intergenic	TCF4		chr1	9213401	9213600	0.0209339	-16.0035	Intergenic	CYB5A		chr1	15934001	15934200	0.0192156	22.106	Intergenic	MC4R		chr1	3366801	3367000	0.000409337	-57.0547	Intergenic	CYB5A
chr1	11601401	11601600	0.00133702	19.9248	Intergenic	BCL2		chr1	22220601	22220800	0.000294133	-19.697	Intergenic	TCF4		chr1	20179201	20179400	0.00845899	16.1713	intron (NM_001003268, intron 2 of 19)	TCF4		chr1	9927401	9927600	0.00607678	-16.8669	Intergenic	BCL2		chr1	16430001	16430200	0.0376276	20.4865	Intergenic	PMAIP1		chr1	3383601	3383800	6.29721e-09	-16.1373	Intergenic	CYB5A
chr7	25870401	25870600	8.17e-08	57.3217	Intergenic	FASLG		chr1	22732601	22732800	0.00167397	-24.0558	Intergenic	TCF4		chr1	20474001	20474200	0.00639386	25.625	Intergenic	TCF4		chr1	10598401	10598600	1.78057e-05	-19.436	Intergenic	BCL2		chr1	16797001	16797200	0.00106038	25.9535	Intergenic	SEC11C		chr1	3495801	3496000	0.0131993	-47.5325	Intergenic	CYB5A
chr1	13398001	13398200	0.00183444	20.6908	Intergenic	BCL2		chr1	23749201	23749400	2.09e-06	-18.0522	Intergenic	VNN1		chr1	20537401	20537600	0.0148944	23.1074	Intergenic	TCF4		chr1	10875201	10875400	0.000513064	-19.0793	Intergenic	BCL2		chr1	16812401	16812600	0.000102355	24.3257	Intergenic	SEC11C		chr1	3527201	3527400	8.80922e-09	-93.1034	Intergenic	CYB5A
chr1	13750601	13750800	0.00304291	15.4627	intron (NM_001002949, intron 4 of 4)	BCL2		chr1	23867201	23867400	0.00922246	-17.2414	Intergenic	VNN1		chr1	21330401	21330600	2.30721e-07	59.1549	Intergenic	TCF4		chr1	13106201	13106400	0.0108536	-17.1073	Intergenic	BCL2		chr1	16984001	16984200	0.00587936	35.8209	Intergenic	SEC11C		chr1	3588601	3588800	0.000317483	-28.1405	Intergenic	CYB5A
chr13	26662201	26662400	0.000163801	57.3077	Intergenic	MYC		chr1	23870201	23870400	7.57e-13	-15.6494	Intergenic	VNN1		chr1	21371401	21371600	0.00044461	20.2926	Intergenic	TCF4		chr1	13213201	13213400	0.00188029	-19.6078	Intergenic	BCL2		chr1	17123401	17123600	0.00285602	39.4124	Intergenic	SEC11C		chr1	3620401	3620600	2.84602e-06	-34.6208	Intergenic	CYB5A
chr1	13837601	13837800	0.0377432	16.1661	intron (NM_001002949, intron 4 of 4)	BCL2		chr1	24073401	24073600	6.34e-12	-20.1406	Intergenic	VNN1		chr1	22370201	22370400	0.00545385	20.8253	Intergenic	TCF4		chr1	13933601	13933800	0.0167942	-17.7307	Intergenic	BCL2		chr1	17219001	17219200	0.000346024	28.744	Intergenic	SEC11C		chr1	3692001	3692200	0.0006357	-19.2012	Intergenic	CYB5A
chr18	44922401	44922600	1.01e-52	57.1848	Intergenic	CTSD		chr1	24557401	24557600	0.018898	-17.5622	Intergenic	VNN1		chr1	22370401	22370600	0.00433516	27.2727	Intergenic	TCF4		chr1	14023601	14023800	0.00263213	-23.4127	Intergenic	BCL2		chr1	17273801	17274000	1.21079e-05	82.3529	Intergenic	SEC11C		chr1	3692801	3693000	1.33154e-05	-29.6835	Intergenic	CYB5A
chr11	23299401	23299600	1.27e-06	57.1429	Intergenic	PPP2CA		chr1	24559401	24559600	1.66e-11	-21.7973	Intergenic	VNN1		chr1	22462201	22462400	0.00184428	26.314	Intergenic	TCF4		chr1	14313601	14313800	0.00169937	-27.9981	Intergenic	PPIAP1		chr1	17327801	17328000	2.9278e-06	34.0336	Intergenic	MIR122		chr1	3799401	3799600	1.26962e-05	-58.9286	Intergenic	CYB5A
chr1	14000801	14001000	0.0166374	19.9703	Intergenic	BCL2		chr1	24664601	24664800	1.46e-07	-24.0397	Intergenic	VNN1		chr1	22655201	22655400	0.000196929	27.795	Intergenic	TCF4		chr1	14339201	14339400	4.09959e-22	-17.0437	Intergenic	PPIAP1		chr1	17341601	17341800	0.0383334	30.4348	Intergenic	MIR122		chr1	3988001	3988200	2.04589e-05	-45.9756	Intergenic	CYB5A
chr34	11240601	11240800	2.64e-07	57.1429	intron (NM_001136500, intron 11 of 13)	SLC6A3		chr1	24771001	24771200	2.12e-05	-18.1818	Intergenic	VNN1		chr1	23389201	23389400	0.00272829	21.0784	Intergenic	VNN1		chr1	14529801	14530000	5.66784e-54	-26.1856	Intergenic	PPIAP1		chr1	17341801	17342000	0.000122907	43.75	Intergenic	MIR122		chr1	4015401	4015600	0.00292213	-31.6168	Intergenic	CYB5A
chr10	31444001	31444200	4.88e-05	57.0602	Intergenic	TIMP3		chr1	24847401	24847600	0.000111748	-19.4079	Intergenic	VNN1		chr1	23536801	23537000	2.72789e-06	19.098	Intergenic	VNN1		chr1	15157001	15157200	0.0083498	-24.1891	Intergenic	CDH20		chr1	17428201	17428400	0.000552559	40.0554	Intergenic	MIR122		chr1	4080001	4080200	0.00175978	-34.0134	Intergenic	CYB5A
chr1	14305601	14305800	0.00596217	15.7895	Intergenic	PPIAP1		chr1	24857401	24857600	7.18e-11	-23.4752	Intergenic	VNN1		chr1	23571201	23571400	1.15182e-05	32.5267	Intergenic	VNN1		chr1	16455601	16455800	0.000366779	-39.8746	Intergenic	PMAIP1		chr1	17510201	17510400	0.00267834	32.2523	Intergenic	MIR122		chr1	4246601	4246800	0.0432277	-35.9091	Intergenic	CYB5A
chr1	82347601	82347800	2.44e-06	56.7568	Intergenic	GNAQ		chr1	24857601	24857800	0.000288806	-18.0886	Intergenic	VNN1		chr1	23754801	23755000	0.000248883	18.1426	Intergenic	VNN1		chr1	16572201	16572400	3.97025e-10	-77.7778	Intergenic	PMAIP1		chr1	17524601	17524800	0.0167473	31.3926	Intergenic	MIR122		chr1	4282201	4282400	0.00727122	-31.6832	Intergenic	CYB5A
chr1	14443801	14444000	0.000144928	22.3291	Intergenic	PPIAP1		chr1	24885401	24885600	1.42e-25	-16.7506	Intergenic	VNN1		chr1	23851201	23851400	1.27722e-05	30.0943	Intergenic	VNN1		chr1	16825001	16825200	0.00428322	-19.831	Intergenic	SEC11C		chr1	17529601	17529800	0.00241227	37.4582	Intergenic	MIR122		chr1	4383401	4383600	0.00312797	-33.9286	Intergenic	CYB5A
chr26	29224401	29224600	2.93e-06	56.748	Intergenic	ZDHHC8		chr1	24896001	24896200	0.00859871	-24.502	Intergenic	VNN1		chr1	23870801	23871000	0.000652579	16.973	Intergenic	VNN1		chr1	16986401	16986600	0.00404947	-19.6901	Intergenic	SEC11C		chr1	17605801	17606000	5.88507e-05	38.5707	Intergenic	MIR122		chr1	4384001	4384200	0.00670568	-37.5	Intergenic	CYB5A
chr17	1013601	1013800	2.55e-07	56.6745	Intergenic	TPO		chr1	25110201	25110400	1.7e-21	-24.5908	Intergenic	VNN1		chr1	23960801	23961000	3.79822e-05	18.9189	Intergenic	VNN1		chr1	17044001	17044200	0.045976	-24.3697	Intergenic	SEC11C		chr1	17615001	17615200	0.0435065	16.6102	Intergenic	MIR122		chr1	4407601	4407800	0.00130574	-22.7669	Intergenic	CYB5A
chr1	14488801	14489000	0.0252549	23.2796	Intergenic	PPIAP1		chr1	25384801	25385000	0.000154504	-15.6792	Intergenic	VNN1		chr1	24113801	24114000	1.11357e-05	22.4974	Intergenic	VNN1		chr1	17064201	17064400	2.46653e-11	-34.2489	Intergenic	SEC11C		chr1	17752801	17753000	0.00057409	18.2289	Intergenic	MIR122		chr1	4422201	4422400	0.0081899	-19.9408	Intergenic	CYB5A
chr1	14504201	14504400	2.39e-11	19.3087	Intergenic	PPIAP1		chr1	25732001	25732200	4.22e-15	-18.8211	Intergenic	VNN1		chr1	24581601	24581800	6.43909e-09	25.6694	Intergenic	VNN1		chr1	17084401	17084600	0.00220864	-21.6158	Intergenic	SEC11C		chr1	17778601	17778800	0.0071736	17.5101	Intergenic	MIR122		chr1	4572801	4573000	0.0103461	-15.0235	Intergenic	CYB5A
chr35	11317401	11317600	3.91e-09	56.3251	Intergenic	EDN1		chr1	25736401	25736600	0.0343276	-16.4085	Intergenic	VNN1		chr1	24886601	24886800	7.9988e-05	15.9671	Intergenic	VNN1		chr1	17085201	17085400	1.74692e-24	-35.6117	Intergenic	SEC11C		chr1	17953201	17953400	0.0185317	35.6322	Intergenic	MIR122		chr1	4868601	4868800	0.0383614	-25.5157	Intergenic	CYB5A
chr18	44922801	44923000	0	56.3239	Intergenic	CTSD		chr1	27657601	27657800	2.78e-06	-18.1233	Intergenic	TBPL1		chr1	24892601	24892800	3.34979e-05	23.0449	Intergenic	VNN1		chr1	17093601	17093800	0.000451441	-15.6294	Intergenic	SEC11C		chr1	18179201	18179400	0.00407513	22.7913	Intergenic	MIR122		chr1	4885201	4885400	0.0350031	-15.9259	Intergenic	CYB5A
chr11	21924201	21924400	1.04e-05	56.3025	Intergenic	SKP1		chr1	28056801	28057000	0.0116055	-20.1805	Intergenic	TBPL1		chr1	24900001	24900200	0.000305742	25.7822	Intergenic	VNN1		chr1	17111201	17111400	0.000712903	-15.7999	Intergenic	SEC11C		chr1	18353401	18353600	0.00142807	51.8182	Intergenic	MIR122		chr1	4901401	4901600	0.000125623	-34.6154	Intergenic	CYB5A
chr1	17609401	17609600	2.51e-07	56.0484	Intergenic	MIR122		chr1	28792201	28792400	0.000267483	-20.0125	Intergenic	TBPL1		chr1	24981201	24981400	0.00167092	19.3548	Intergenic	VNN1		chr1	17120801	17121000	1.22965e-13	-64.4577	Intergenic	SEC11C		chr1	18386201	18386400	0.00305031	48.7395	Intergenic	MIR122		chr1	4970201	4970400	6.13899e-06	-55	Intergenic	CYB5A
chr1	16243401	16243600	0.0177528	23.9305	Intergenic	MC4R		chr1	28822201	28822400	0.00324248	-15.8847	Intergenic	TBPL1		chr1	25769201	25769400	0.0132599	20.3125	Intergenic	VNN1		chr1	17552001	17552200	0.000342527	-33.526	Intergenic	MIR122		chr1	18417401	18417600	0.000321565	33.8235	Intergenic	MIR122		chr1	4997601	4997800	0.000221806	-19.0283	Intergenic	CYB5A
chr13	3333401	3333600	8.86e-06	56	Intergenic	AZIN1		chr1	30098201	30098400	0.000127477	-18.1881	Intergenic	TBPL1		chr1	26145401	26145600	0.000187435	19.9228	Intergenic	VNN1		chr1	17648401	17648600	0.00208393	-25	Intergenic	MIR122		chr1	18448201	18448400	0.016037	44.7872	Intergenic	MIR122		chr1	4997801	4998000	0.011046	-22.5012	Intergenic	CYB5A
chr1	16742201	16742400	0.0054875	17.7419	Intergenic	PMAIP1		chr1	30717401	30717600	1.26e-05	-16.8376	Intergenic	TBPL1		chr1	26278001	26278200	1.39277e-08	23.5179	Intergenic	VNN1		chr1	17732201	17732400	1.41947e-06	-58.5743	Intergenic	MIR122		chr1	18490801	18491000	0.0274114	16.0714	Intergenic	MIR122		chr1	5121401	5121600	6.64591e-05	-19.0396	Intergenic	CYB5A
chr6	40108601	40108800	1.21e-07	55.814	Intergenic	LOC100855540		chr1	30730601	30730800	0.00852513	-15.2531	Intergenic	TBPL1		chr1	27013601	27013800	3.46248e-06	16.9355	Intergenic	TBPL1		chr1	17798801	17799000	0.00388108	-18.79	Intergenic	MIR122		chr1	18739801	18740000	0.00224009	45.4545	Intergenic	MIR122		chr1	5182401	5182600	6.22618e-06	-37.5	Intergenic	CYB5A
chr10	69094601	69094800	1.35e-10	55.6694	Intergenic	SNRPG		chr1	31123801	31124000	0.000438405	-15.7706	Intergenic	TBPL1		chr1	29427401	29427600	1.47099e-13	31.3022	Intergenic	TBPL1		chr1	18057001	18057200	0.000344355	-19.7941	Intergenic	MIR122		chr1	18797601	18797800	1.12694e-05	44.1176	Intergenic	MIR122		chr1	5832201	5832400	0.0467418	-19.5402	Intergenic	CYB5A
chr2	79326801	79327000	1.61e-07	55.5556	Intergenic	TAS1R2		chr1	31301601	31301800	0.0056332	-21.4286	Intergenic	TBPL1		chr1	30470001	30470200	8.99767e-17	18.6848	Intergenic	TBPL1		chr1	18080001	18080200	0.0159815	-36.9231	Intergenic	MIR122		chr1	18801201	18801400	0.0030561	46	Intergenic	MIR122		chr1	6273401	6273600	0.0191854	-24.932	Intergenic	CYB5A
chr1	17097201	17097400	0.0023957	22.1482	Intergenic	SEC11C		chr1	33624601	33624800	0.00252947	-18.6047	Intergenic	UTRN		chr1	30877601	30877800	0.000758277	17.0635	Intergenic	TBPL1		chr1	18080801	18081000	0.00549888	-18.1235	Intergenic	MIR122		chr1	18801601	18801800	0.00102487	39.7196	Intergenic	MIR122		chr1	6292001	6292200	5.32663e-05	-48.082	Intergenic	CYB5A
chr37	28563801	28564000	3.3e-08	55.4957	Intergenic	MIR8795		chr1	34112801	34113000	0.0021108	-16.2143	Intergenic	UTRN		chr1	30888001	30888200	0.0418225	24.4702	Intergenic	TBPL1		chr1	18412401	18412600	0.00108832	-17.0449	Intergenic	MIR122		chr1	19226201	19226400	0.00980293	23.6559	Intergenic	TCF4		chr1	6362201	6362400	0.00166776	-39.819	Intergenic	CYB5A
chr17	12179201	12179400	2.33e-06	55.4952	Intergenic	MIR8845		chr1	34934401	34934600	0.0187174	-16.4432	Intergenic	UTRN		chr1	31106201	31106400	6.05979e-07	18.2935	Intergenic	TBPL1		chr1	18440201	18440400	0.000202872	-22.8797	Intergenic	MIR122		chr1	19281601	19281800	3.61831e-05	30.189	Intergenic	TCF4		chr1	6382201	6382400	0.00338399	-42.8571	Intergenic	CYB5A
chr7	72311801	72312000	9.31e-10	55.4532	Intergenic	YES1		chr1	34965801	34966000	5.77e-05	-23.6511	Intergenic	UTRN		chr1	31618801	31619000	0.000144724	15.2882	Intergenic	UTRN		chr1	18441201	18441400	3.70573e-07	-55.6962	Intergenic	MIR122		chr1	19426001	19426200	0.0258746	16.3387	Intergenic	TCF4		chr1	6681801	6682000	0.0179578	-16.484	Intergenic	CYB5A
chr18	44926001	44926200	3.23e-135	55.3947	Intergenic	CTSD		chr1	35440201	35440400	0.0441398	-15.7974	Intergenic	UTRN		chr1	31903401	31903600	0.000567464	23.6772	Intergenic	UTRN		chr1	18448201	18448400	0.0101952	-16.1805	Intergenic	MIR122		chr1	19833601	19833800	1.12276e-05	15.4525	Intergenic	TCF4		chr1	6872401	6872600	9.31458e-08	-75.8689	Intergenic	CYB5A
chr15	13100801	13101000	7.67e-05	55.2876	Intergenic	CYP4X1		chr1	35671801	35672000	0.0119809	-16.3273	Intergenic	UTRN		chr1	32516201	32516400	0.000147127	31.8106	Intergenic	UTRN		chr1	18723401	18723600	9.95654e-12	-52.6145	Intergenic	MIR122		chr1	19892401	19892600	0.000115074	53.125	Intergenic	TCF4		chr1	6910201	6910400	0.00595534	-25.6621	Intergenic	CYB5A
chr20	4368001	4368200	1.99e-06	55.2602	Intergenic	SLC6A6		chr1	38521801	38522000	0.00027488	-23.2235	Intergenic	PPIL4		chr1	32794801	32795000	5.10049e-14	31.8678	Intergenic	UTRN		chr1	18779401	18779600	0.00131019	-29.2473	Intergenic	MIR122		chr1	20295601	20295800	0.00297881	31.6456	intron (NM_001003268, intron 7 of 19)	TCF4		chr1	7028201	7028400	0.00914129	-32.5641	Intergenic	CYB5A
chr10	20791401	20791600	2.06e-07	55.1535	Intergenic	MIR1249		chr1	38852401	38852600	0.0142058	-17.3142	Intergenic	PPIL4		chr1	33400201	33400400	4.46285e-05	29.4684	Intergenic	UTRN		chr1	18795001	18795200	2.37642e-15	-61.656	Intergenic	MIR122		chr1	20434201	20434400	3.18234e-05	27.2415	Intergenic	TCF4		chr1	7154401	7154600	0.0036837	-22.5352	Intergenic	CYB5A
chr9	42095401	42095600	9.02e-08	55.102	Intergenic	LGALS9		chr1	39319401	39319600	0.010189	-16.7171	Intergenic	PPIL4		chr1	33779601	33779800	0.000418212	15.192	Intergenic	UTRN		chr1	18798201	18798400	1.71526e-05	-50.9312	Intergenic	MIR122		chr1	20751201	20751400	0.0167962	28.8177	Intergenic	TCF4		chr1	7395201	7395400	0.0478055	-15.8163	Intergenic	CYB5A
chr1	17778401	17778600	2.96e-18	24.8576	Intergenic	MIR122		chr1	39432401	39432600	0.00149345	-19.081	Intergenic	PPIL4		chr1	35115201	35115400	3.65528e-08	38.8584	Intergenic	UTRN		chr1	19157001	19157200	5.48423e-18	-69.5652	Intergenic	TCF4		chr1	21094201	21094400	0.00150613	53.3333	Intergenic	TCF4		chr1	7619601	7619800	0.0319347	-23.4667	Intergenic	CYB5A
chr1	17778601	17778800	3.86e-19	20.2854	Intergenic	MIR122		chr1	39826601	39826800	0.0206642	-21.9474	Intergenic	PPIL4		chr1	35171401	35171600	0.0168209	30.0242	Intergenic	UTRN		chr1	19904401	19904600	8.04285e-13	-30.6205	Intergenic	TCF4		chr1	21371401	21371600	0.00652047	18.5953	Intergenic	TCF4		chr1	7635201	7635400	0.0290146	-19.652	Intergenic	CYB5A
chr23	38666001	38666200	0.00013771	54.9941	Intergenic	CPB1		chr1	40052201	40052400	0.00844164	-20.068	Intergenic	PPIL4		chr1	35854001	35854200	4.19781e-08	15.6004	intron (NM_001012395, intron 7 of 72)	UTRN		chr1	20029601	20029800	0.000250636	-35.9428	Intergenic	TCF4		chr1	21854801	21855000	0.00227257	50	Intergenic	TCF4		chr1	7708601	7708800	0.00590787	-26.7857	Intergenic	CYB5A
chr17	8416801	8417000	7.83e-06	54.9107	Intergenic	TRIB2		chr1	41195401	41195600	0.000110734	-17.9421	Intergenic	LATS1		chr1	36568801	36569000	5.93203e-15	33.3278	Intergenic	UTRN		chr1	20832801	20833000	1.29752e-07	-25.281	Intergenic	TCF4		chr1	22370401	22370600	0.00162253	36.7965	Intergenic	TCF4		chr1	8070201	8070400	0.000499314	-22.7074	Intergenic	CYB5A
chr1	17869201	17869400	0.0178326	16.4059	Intergenic	MIR122		chr1	41591801	41592000	0.0124265	-20	Intergenic	ESR1		chr1	36843401	36843600	0.0491824	20.3962	Intergenic	UTRN		chr1	20894801	20895000	0.00200298	-36.1953	Intergenic	TCF4		chr1	22655201	22655400	0.0105304	20.6522	Intergenic	TCF4		chr1	8102401	8102600	0.0061512	-19.3182	Intergenic	CYB5A
chr1	17953201	17953400	0.0427377	15.4173	Intergenic	MIR122		chr1	41684801	41685000	0.00258905	-24.7425	Intergenic	ESR1		chr1	37857601	37857800	0.00376982	18.8055	Intergenic	UTRN		chr1	21303001	21303200	0.0322101	-17.5214	Intergenic	TCF4		chr1	23059201	23059400	0.000245358	40.6158	Intergenic	VNN1		chr1	8366601	8366800	0.000625454	-31.1662	Intergenic	CYB5A
chr1	17977801	17978000	0.0202095	21.7949	Intergenic	MIR122		chr1	42079601	42079800	0.0263833	-19.3759	Intergenic	ESR1		chr1	37871801	37872000	9.27177e-05	23.4936	Intergenic	UTRN		chr1	21322801	21323000	0.022046	-16.4823	Intergenic	TCF4		chr1	23503001	23503200	1.38014e-07	81.5951	Intergenic	VNN1		chr1	8899401	8899600	0.000564218	-28.2759	Intergenic	CYB5A
chr14	59791601	59791800	8.36e-06	54.6131	Intergenic	CFTR		chr1	42080201	42080400	2.12e-06	-20.8012	promoter-TSS	ESR1		chr1	38551001	38551200	0.000351614	38.4804	Intergenic	PPIL4		chr1	21601001	21601200	4.69507e-09	-24.5921	Intergenic	TCF4		chr1	23503801	23504000	0.000159934	19	Intergenic	VNN1		chr1	9153601	9153800	4.43778e-05	-59.0164	Intergenic	CYB5A
chr18	49132001	49132200	1.21e-05	54.5455	Intergenic	CPT1A		chr1	42587801	42588000	0.0248314	-23.7195	Intergenic	ESR1		chr1	38993801	38994000	1.79576e-07	32.6912	Intergenic	PPIL4		chr1	21601401	21601600	0.0107848	-16.423	Intergenic	TCF4		chr1	23531801	23532000	7.05704e-11	100	Intergenic	VNN1		chr1	10263001	10263200	0.000581494	-29.6481	Intergenic	BCL2
chr32	7107401	7107600	7.16e-06	54.5455	Intergenic	FGF5		chr1	44492201	44492400	0.00026315	-16.0795	Intergenic	MIR8873B		chr1	39095601	39095800	1.70531e-14	28	Intergenic	PPIL4		chr1	22601201	22601400	0.00647839	-19.4263	Intergenic	TCF4		chr1	23536801	23537000	2.00435e-09	26.7027	Intergenic	VNN1		chr1	10336201	10336400	0.00608362	-31.1111	Intergenic	BCL2
chr18	54584001	54584200	5.75e-09	54.4486	Intergenic	BEST1		chr1	44692801	44693000	0.0498685	-15.8395	Intergenic	MIR8873B		chr1	40278001	40278200	0.00365959	25.1524	Intergenic	PPIL4		chr1	22873401	22873600	0.0279234	-22.9951	Intergenic	TCF4		chr1	23703001	23703200	0.00196803	24.9815	Intergenic	VNN1		chr1	10598401	10598600	0.00831533	-17.5272	Intergenic	BCL2
chr6	21638401	21638600	1.02e-07	54.4106	Intergenic	MIR8878		chr1	44969601	44969800	4.7e-10	-20.3161	Intergenic	NOX3		chr1	40646801	40647000	0.0479495	19.6585	Intergenic	LATS1		chr1	22875001	22875200	5.66893e-14	-16.9562	Intergenic	TCF4		chr1	23757201	23757400	1.65476e-08	30.8247	Intergenic	VNN1		chr1	10702401	10702600	0.00303137	-28.75	Intergenic	BCL2
chr22	53612601	53612800	1.96e-09	54.386	Intergenic	SLC10A2		chr1	46636601	46636800	0.00460812	-16.1765	Intergenic	NOX3		chr1	41723201	41723400	2.06892e-08	31.6855	Intergenic	ESR1		chr1	22875201	22875400	6.90774e-14	-15.2795	Intergenic	TCF4		chr1	23845801	23846000	0.000259676	64.9611	Intergenic	VNN1		chr1	11235601	11235800	1.94942e-06	-56.6667	Intergenic	BCL2
chr10	28492201	28492400	1.67e-06	54.3503	Intergenic	HMOX1		chr1	46775201	46775400	7.02e-05	-21.158	Intergenic	EZR		chr1	44723601	44723800	0.0063467	21.2529	Intergenic	MIR8873B		chr1	22875401	22875600	5.96411e-34	-16.3146	Intergenic	TCF4		chr1	23850601	23850800	0.00026089	27.0266	Intergenic	VNN1		chr1	11503201	11503400	0.00149537	-54.4304	Intergenic	BCL2
chr1	72246601	72246800	1.14e-06	54.3478	Intergenic	DAPK1		chr1	46808201	46808400	1.94e-11	-18.9512	Intergenic	EZR		chr1	44974601	44974800	0.00706329	21.7391	Intergenic	NOX3		chr1	23455801	23456000	9.24744e-05	-38.2979	Intergenic	VNN1		chr1	23860401	23860600	0.00371975	27.7951	Intergenic	VNN1		chr1	12371201	12371400	8.32049e-13	-57.1984	Intergenic	BCL2
chr34	20252001	20252200	6.49e-11	54.3133	Intergenic	BCL6		chr1	46866601	46866800	0.0420251	-15.2872	Intergenic	EZR		chr1	45118801	45119000	3.79375e-08	33.4198	Intergenic	NOX3		chr1	23479801	23480000	2.43669e-11	-17.661	Intergenic	VNN1		chr1	23960801	23961000	6.81289e-09	50	Intergenic	VNN1		chr1	12950001	12950200	0.000200027	-51.0638	Intergenic	BCL2
chr1	18440201	18440400	0.00332681	20.5913	Intergenic	MIR122		chr1	47453401	47453600	0.0124447	-15.0862	Intergenic	EZR		chr1	45993601	45993800	7.74578e-09	22.798	Intergenic	NOX3		chr1	23503201	23503400	0.000577319	-24.091	Intergenic	VNN1		chr1	24555201	24555400	0.00567188	23.8192	Intergenic	VNN1		chr1	13575001	13575200	0.00191682	-17.4863	Intergenic	BCL2
chr1	18480601	18480800	4.23e-40	17.6261	Intergenic	MIR122		chr1	47512001	47512200	0.00170145	-19.6	Intergenic	EZR		chr1	46204801	46205000	0.0193916	17.9211	Intergenic	NOX3		chr1	23505801	23506000	0.00195253	-20.133	Intergenic	VNN1		chr1	24598201	24598400	0.0041468	24.4715	Intergenic	VNN1		chr1	13590801	13591000	0.00038697	-41.0472	Intergenic	BCL2
chr1	18690801	18691000	0.000104185	15.8892	Intergenic	MIR122		chr1	47520801	47521000	0.0215074	-17.2068	Intergenic	EZR		chr1	46775601	46775800	3.66816e-09	31.5235	Intergenic	EZR		chr1	23601601	23601800	0.0385725	-15.9905	Intergenic	VNN1		chr1	24600001	24600200	0.0129469	43.066	Intergenic	VNN1		chr1	13750601	13750800	0.000326933	-23.7473	intron (NM_001002949, intron 4 of 4)	BCL2
chr1	18723401	18723600	0.0315883	18.1217	Intergenic	MIR122		chr1	47558401	47558600	2.02e-05	-18.0272	Intergenic	EZR		chr1	46859801	46860000	0.0487534	17.3517	Intergenic	EZR		chr1	23740601	23740800	1.58255e-05	-21.6488	Intergenic	VNN1		chr1	24669801	24670000	0.000598379	17.677	Intergenic	VNN1		chr1	13885001	13885200	0.027714	-24.4361	intron (NM_001002949, intron 4 of 4)	BCL2
chr23	31617401	31617600	8.43e-05	54.2729	Intergenic	SLCO2A1		chr1	47920801	47921000	0.00076267	-18.9532	Intergenic	EZR		chr1	47037401	47037600	0.000147594	16.1977	Intergenic	EZR		chr1	23755401	23755600	2.73094e-05	-26.2876	Intergenic	VNN1		chr1	24705401	24705600	0.00394039	34.9785	Intergenic	VNN1		chr1	13933801	13934000	5.93316e-05	-29.1667	Intergenic	BCL2
chr1	18782201	18782400	0.00294554	21.5561	Intergenic	MIR122		chr1	48014801	48015000	4.02e-13	-16.2999	Intergenic	EZR		chr1	47194601	47194800	0.00136425	25.3652	Intergenic	EZR		chr1	23775601	23775800	1.45119e-05	-48.827	Intergenic	VNN1		chr1	24706801	24707000	0.00688086	17.5318	Intergenic	VNN1		chr1	14313601	14313800	0.0329783	-28.8354	Intergenic	PPIAP1
chr36	30208201	30208400	3.69e-08	54.0984	Intergenic	TFPI		chr1	48015201	48015400	2.36e-19	-16.6171	Intergenic	EZR		chr1	47577001	47577200	4.78153e-11	36.0112	Intergenic	EZR		chr1	23845601	23845800	0.0231174	-17.0245	Intergenic	VNN1		chr1	24779401	24779600	0.000470185	46.6667	Intergenic	VNN1		chr1	14339201	14339400	1.94318e-14	-16.3462	Intergenic	PPIAP1
chr1	18885601	18885800	0.0388944	23.2601	Intergenic	TCF4		chr1	48052801	48053000	0.00343567	-16.3318	Intergenic	EZR		chr1	47712201	47712400	3.24107e-26	46.9149	Intergenic	EZR		chr1	23851601	23851800	0.00147488	-22.8005	Intergenic	VNN1		chr1	24794801	24795000	0.00013632	59.8283	Intergenic	VNN1		chr1	14479001	14479200	0.001971	-31.5215	Intergenic	PPIAP1
chr27	2241001	2241200	1.74e-18	54.079	Intergenic	KRT8		chr1	48058401	48058600	0.00452542	-20.6577	Intergenic	EZR		chr1	47963601	47963800	3.27368e-10	59.1837	Intergenic	EZR		chr1	23865801	23866000	0.000557733	-15.2802	Intergenic	VNN1		chr1	24860801	24861000	0.0131794	46.9065	Intergenic	VNN1		chr1	14488801	14489000	0.00204937	-53.4483	Intergenic	PPIAP1
chr1	19904201	19904400	2.75e-10	16.3355	Intergenic	TCF4		chr1	48076001	48076200	0.0158148	-21.7152	Intergenic	EZR		chr1	48266201	48266400	0.00706732	22.807	Intergenic	EZR		chr1	24071401	24071600	0.0048278	-20.1947	Intergenic	VNN1		chr1	24886601	24886800	2.34311e-05	19.1879	Intergenic	VNN1		chr1	14517201	14517400	3.98832e-05	-17.0932	Intergenic	PPIAP1
chr1	19904401	19904600	0.00046863	21	Intergenic	TCF4		chr1	48163601	48163800	6.48e-05	-17.3007	intron (NM_001286989, intron 10 of 12)	EZR		chr1	48495201	48495400	0.0136429	23.037	Intergenic	EZR		chr1	24170201	24170400	0.00111346	-30.303	Intergenic	VNN1		chr1	24900001	24900200	1.36368e-07	45.3901	Intergenic	VNN1		chr1	14883201	14883400	0.0150343	-15.2542	Intergenic	PPIAP1
chr1	20029601	20029800	0.0234245	23.4519	Intergenic	TCF4		chr1	48212001	48212200	0.00112579	-19.837	Intergenic	EZR		chr1	48547401	48547600	0.00118794	26.1941	Intergenic	EZR		chr1	24433001	24433200	0.00142802	-20.6132	Intergenic	VNN1		chr1	24919201	24919400	0.000113666	16.4094	Intergenic	VNN1		chr1	14937401	14937600	0.0189998	-15.3064	Intergenic	PPIAP1
chr6	15088401	15088600	4.26e-10	53.8621	Intergenic	MIR8876		chr1	48212801	48213000	0.0261545	-20.1099	Intergenic	EZR		chr1	49098201	49098400	8.85531e-07	22.7497	intron (NM_001284493, intron 1 of 3)	MAS1		chr1	24555001	24555200	7.10774e-05	-40.1465	Intergenic	VNN1		chr1	24960601	24960800	0.00133899	45.3782	Intergenic	VNN1		chr1	14956001	14956200	0.0378224	-16.6667	Intergenic	CDH20
chr9	51021201	51021400	2.76e-07	53.7112	Intergenic	GBGT1		chr1	48225801	48226000	0.000695499	-15.7485	Intergenic	EZR		chr1	49284801	49285000	0.00390959	21.3889	Intergenic	SLC22A2		chr1	24557401	24557600	0.000676603	-25.5165	Intergenic	VNN1		chr1	24987401	24987600	0.000140047	43.1197	Intergenic	VNN1		chr1	15123801	15124000	0.00361633	-21.7779	Intergenic	CDH20
chr1	20427201	20427400	0.0495954	20.3333	Intergenic	TCF4		chr1	48273601	48273800	4.45e-06	-16.898	Intergenic	EZR		chr1	49324601	49324800	7.64223e-15	20.6557	Intergenic	SLC22A2		chr1	24590601	24590800	1.00401e-05	-20.9147	Intergenic	VNN1		chr1	25736401	25736600	3.5176e-05	34.2409	Intergenic	VNN1		chr1	15472401	15472600	0.00206348	-30.7692	Intergenic	CDH20
chr1	20462601	20462800	0.0024933	19.1426	Intergenic	TCF4		chr1	48273801	48274000	0.00059335	-15.9244	Intergenic	EZR		chr1	49864001	49864200	0.000147313	42.1053	Intergenic	PLG		chr1	24592601	24592800	7.75032e-07	-17.5072	Intergenic	VNN1		chr1	25769201	25769400	0.000183834	52	Intergenic	VNN1		chr1	15741001	15741200	0.00445083	-51.5038	Intergenic	MC4R
chr9	57178401	57178600	7.23e-09	53.7037	Intergenic	MIR181B-2		chr1	48471201	48471400	0.0284478	-19.5946	Intergenic	EZR		chr1	49911401	49911600	0.0185758	28.5088	Intergenic	PLG		chr1	24627001	24627200	0.00438937	-18.5443	Intergenic	VNN1		chr1	25797001	25797200	0.0129738	31.3725	Intergenic	VNN1		chr1	16455601	16455800	0.000173856	-52.7778	Intergenic	PMAIP1
chr9	1636601	1636800	5.88e-08	53.6842	Intergenic	SGSH		chr1	48495801	48496000	0.0146946	-19.5055	Intergenic	EZR		chr1	51272801	51273000	0.000225431	15.0781	Intergenic	QKI		chr1	24671001	24671200	1.33381e-05	-18.7544	Intergenic	VNN1		chr1	25922201	25922400	0.042432	23.8514	Intergenic	VNN1		chr1	16572201	16572400	7.03938e-06	-77.7778	Intergenic	PMAIP1
chr35	16376401	16376600	6.27e-08	53.4199	Intergenic	NHLRC1		chr1	49229601	49229800	0.00684819	-17.3917	intron (NM_001122602, intron 22 of 47)	IGF2R		chr1	51710601	51710800	3.68756e-06	15.5412	Intergenic	QKI		chr1	24673201	24673400	2.50647e-08	-43.0421	Intergenic	VNN1		chr1	26131401	26131600	0.0343709	17.5478	Intergenic	VNN1		chr1	16796801	16797000	0.0277662	-21.131	Intergenic	SEC11C
chr5	50829801	50830000	7.85e-05	53.3333	Intergenic	FAM151A		chr1	49237601	49237800	1.31e-12	-20.1577	intron (NM_001122602, intron 31 of 47)	IGF2R		chr1	51737601	51737800	0.000155727	16.0926	Intergenic	QKI		chr1	24762601	24762800	1.96625e-05	-39.1606	Intergenic	VNN1		chr1	26604401	26604600	0.000264967	40	Intergenic	TBPL1		chr1	16797801	16798000	0.000119788	-58.1818	Intergenic	SEC11C
chr1	20936601	20936800	1.34e-05	18.6563	Intergenic	TCF4		chr1	49241401	49241600	5.32e-06	-16.2823	intron (NM_001122602, intron 35 of 47)	IGF2R		chr1	51739001	51739200	2.03145e-05	33.8211	Intergenic	QKI		chr1	24779401	24779600	0.000116391	-26.4877	Intergenic	VNN1		chr1	27452201	27452400	0.000146212	51.6393	Intergenic	TBPL1		chr1	17064201	17064400	0.000613051	-35.1078	Intergenic	SEC11C
chr6	12270401	12270600	3.11e-07	53.3333	Intergenic	ACTB		chr1	49297801	49298000	0.0103427	-18.743	Intergenic	SLC22A2		chr1	51739401	51739600	0.000735627	41.581	Intergenic	QKI		chr1	24856801	24857000	3.62066e-11	-31.2218	Intergenic	VNN1		chr1	28791801	28792000	0.00626647	20.7101	Intergenic	TBPL1		chr1	17084401	17084600	5.7383e-11	-67.1659	Intergenic	SEC11C
chr1	21322801	21323000	0.00193693	21.625	Intergenic	TCF4		chr1	49324601	49324800	7.43e-15	-19.3105	Intergenic	SLC22A2		chr1	52269401	52269600	0.00718677	18.6649	Intergenic	QKI		chr1	24896001	24896200	0.000813523	-25.0249	Intergenic	VNN1		chr1	29076801	29077000	0.00122051	22.8327	Intergenic	TBPL1		chr1	17093601	17093800	0.00524073	-17.2167	Intergenic	SEC11C
chr10	48443001	48443200	5.02e-09	53.3333	Intergenic	SLC3A1		chr1	49509601	49509800	1.53e-05	-18.8102	intron (NM_001286960, intron 11 of 18)	PLG		chr1	52288201	52288400	0.000820776	23.913	Intergenic	QKI		chr1	24899201	24899400	3.29447e-05	-17.667	Intergenic	VNN1		chr1	29102801	29103000	0.00380728	26.712	Intergenic	TBPL1		chr1	17110801	17111000	0.00519706	-31.8182	Intergenic	SEC11C
chr16	55505201	55505400	8.98e-17	53.1629	Intergenic	SPCS3		chr1	49726401	49726600	6.11e-07	-19.1429	Intergenic	PLG		chr1	52654001	52654200	0.0483614	20.303	Intergenic	QKI		chr1	24943801	24944000	0.000140749	-26.3158	Intergenic	VNN1		chr1	29284401	29284600	0.0183687	32.5175	Intergenic	TBPL1		chr1	17111201	17111400	0.0187937	-17.3337	Intergenic	SEC11C
chr1	23635801	23636000	7.02e-16	22.558	Intergenic	VNN1		chr1	49746601	49746800	0.00193017	-21.5493	Intergenic	PLG		chr1	52699601	52699800	7.91249e-05	20.2669	Intergenic	QKI		chr1	25709201	25709400	0.000856752	-16.2032	Intergenic	VNN1		chr1	29427401	29427600	8.77036e-08	34.7413	Intergenic	TBPL1		chr1	17120201	17120400	0.000718213	-21.5768	Intergenic	SEC11C
chr26	16168001	16168200	1.77e-16	53.0754	Intergenic	RPLP0		chr1	49796801	49797000	0.00111469	-21.5686	Intergenic	PLG		chr1	52835601	52835800	0.00011118	50.1231	Intergenic	QKI		chr1	26541201	26541400	0.000230797	-37.7329	Intergenic	TBPL1		chr1	29427601	29427800	9.45384e-06	20.6656	Intergenic	TBPL1		chr1	17124201	17124400	0.00338306	-21.0968	Intergenic	SEC11C
chr25	35334201	35334400	9.6e-06	52.8935	Intergenic	MIR320		chr1	49804801	49805000	5.29e-08	-20.7955	Intergenic	PLG		chr1	53451801	53452000	0.00683976	20.5952	Intergenic	T		chr1	26809001	26809200	0.0404105	-29.0404	Intergenic	TBPL1		chr1	30610401	30610600	0.00118772	58.9744	Intergenic	TBPL1		chr1	17308201	17308400	0.00011376	-30.3226	Intergenic	SEC11C
chr1	23703801	23704000	5.85e-05	15.1159	Intergenic	VNN1		chr1	49992601	49992800	0.000226925	-15.2174	Intergenic	PLG		chr1	53735001	53735200	0.0228204	17.0966	Intergenic	T		chr1	26857001	26857200	0.0152419	-15.4216	Intergenic	TBPL1		chr1	30647201	30647400	0.00167329	56.8612	Intergenic	TBPL1		chr1	17323401	17323600	0.0292918	-19.2308	Intergenic	MIR122
chr18	54607201	54607400	2.39e-05	52.8571	Intergenic	BEST1		chr1	50729201	50729400	0.000208357	-20.6246	Intergenic	QKI		chr1	53793601	53793800	0.000802631	18.8057	Intergenic	T		chr1	26857201	26857400	1.99554e-44	-22.7684	Intergenic	TBPL1		chr1	30745801	30746000	0.00614772	38.7914	Intergenic	TBPL1		chr1	17428401	17428600	8.11491e-05	-16.0183	Intergenic	MIR122
chr22	5262801	5263000	3.26e-05	52.6455	Intergenic	HTR2A		chr1	51528001	51528200	0.00043949	-18.8736	Intergenic	QKI		chr1	53796001	53796200	1.20542e-07	22.7598	Intergenic	T		chr1	26951201	26951400	0.00112605	-30	Intergenic	TBPL1		chr1	30877601	30877800	0.0373352	35.4978	Intergenic	TBPL1		chr1	17551801	17552000	0.025937	-29.2793	Intergenic	MIR122
chr13	25266001	25266200	0.000260747	52.6087	Intergenic	MYC		chr1	51710601	51710800	1.09e-05	-15.9388	Intergenic	QKI		chr1	53906001	53906200	0.00361094	20.2381	Intergenic	T		chr1	27060401	27060600	0.0205968	-21.3353	Intergenic	TBPL1		chr1	30888001	30888200	0.00750985	49.4702	Intergenic	TBPL1		chr1	17552001	17552200	0.0155999	-33.526	Intergenic	MIR122
chr1	23979401	23979600	1.55e-18	20.0077	Intergenic	VNN1		chr1	51710801	51711000	6.32e-20	-18.1413	Intergenic	QKI		chr1	54047801	54048000	0.00681884	20.1075	Intergenic	T		chr1	27517401	27517600	0.000553525	-34.7234	Intergenic	TBPL1		chr1	31123801	31124000	0.00644837	22.7799	Intergenic	TBPL1		chr1	17614001	17614200	0.0247586	-25	Intergenic	MIR122
chr1	23979601	23979800	4.5e-25	19.5581	Intergenic	VNN1		chr1	51711001	51711200	3.51e-39	-15.0583	Intergenic	QKI		chr1	54051001	54051200	6.97582e-09	26.4805	Intergenic	T		chr1	28946401	28946600	8.0961e-07	-16.5872	Intergenic	TBPL1		chr1	31295201	31295400	0.0406241	23.6781	Intergenic	TBPL1		chr1	17648401	17648600	0.0433024	-25	Intergenic	MIR122
chr20	18960001	18960200	0.000363438	52.5815	Intergenic	MITF		chr1	52774401	52774600	0.00972034	-22.619	Intergenic	QKI		chr1	54063001	54063200	3.81265e-07	21.0709	Intergenic	T		chr1	29545601	29545800	1.01255e-17	-20.6206	Intergenic	TBPL1		chr1	31363801	31364000	0.0299358	15.4226	Intergenic	UTRN		chr1	17732201	17732400	0.0147626	-37.1429	Intergenic	MIR122
chr14	5074601	5074800	7.18e-12	52.4739	Intergenic	PODXL		chr1	52836001	52836200	0.00209409	-22.4359	Intergenic	QKI		chr1	54066601	54066800	7.55565e-05	23.8364	Intergenic	T		chr1	29920201	29920400	2.77516e-16	-16.7403	Intergenic	TBPL1		chr1	31565601	31565800	2.05833e-05	52.087	Intergenic	UTRN		chr1	17798401	17798600	0.0188523	-15.8333	Intergenic	MIR122
chr1	24286401	24286600	0.0489987	21.8182	Intergenic	VNN1		chr1	53792601	53792800	1.21e-14	-22.5434	Intergenic	T		chr1	54407401	54407600	2.23262e-09	24.3628	Intergenic	T		chr1	30258601	30258800	0.000110374	-18.3133	Intergenic	TBPL1		chr1	31903401	31903600	0.00318474	23.082	Intergenic	UTRN		chr1	17924801	17925000	0.0235679	-16.084	Intergenic	MIR122
chr1	24396601	24396800	0.0144787	16.9565	Intergenic	VNN1		chr1	53793001	53793200	0.00885815	-15.572	Intergenic	T		chr1	54432601	54432800	2.30552e-12	34.2097	Intergenic	T		chr1	30458401	30458600	1.98333e-20	-26.0068	Intergenic	TBPL1		chr1	35171401	35171600	0.0350338	35.3814	Intergenic	UTRN		chr1	17953401	17953600	0.0439348	-29.7297	Intergenic	MIR122
chr1	24433001	24433200	0.000395818	23.8677	Intergenic	VNN1		chr1	53814401	53814600	1e-05	-24.3335	Intergenic	T		chr1	54454201	54454400	0.0344225	22.0779	Intergenic	T		chr1	30647201	30647400	0.000121936	-15.1678	Intergenic	TBPL1		chr1	36203601	36203800	0.0404684	18.1025	intron (NM_001012395, intron 68 of 72)	UTRN		chr1	17978001	17978200	0.00893855	-44.5378	Intergenic	MIR122
chr1	24450801	24451000	0.00568231	16.8632	Intergenic	VNN1		chr1	53881601	53881800	0.00803121	-15.5462	Intergenic	T		chr1	54534401	54534600	0.000588845	24.4589	Intergenic	T		chr1	30648401	30648600	8.03825e-11	-66.9652	Intergenic	TBPL1		chr1	37026001	37026200	0.0103248	38.4099	Intergenic	UTRN		chr1	18057001	18057200	1.61352e-05	-26.3158	Intergenic	MIR122
chr1	24467401	24467600	0.00362145	22.6557	Intergenic	VNN1		chr1	53938401	53938600	0.0210568	-16.512	Intergenic	T		chr1	54539401	54539600	0.000599188	17.6316	Intergenic	T		chr1	30703601	30703800	0.000580098	-31.5476	Intergenic	TBPL1		chr1	37208001	37208200	0.032275	15.1092	Intergenic	UTRN		chr1	18080801	18081000	0.00701287	-20.7273	Intergenic	MIR122
chr6	39439401	39439600	4.84e-12	52.4528	Intergenic	LOC448801		chr1	54130401	54130600	6.71e-06	-17.4533	Intergenic	T		chr1	54568801	54569000	0.00203256	24.3808	Intergenic	T		chr1	32964601	32964800	0.00154618	-19.786	Intergenic	UTRN		chr1	37857601	37857800	0.0201085	18.6824	Intergenic	UTRN		chr1	18169801	18170000	1.31961e-05	-45.3125	Intergenic	MIR122
chr1	72621201	72621400	1.46e-32	52.4168	Intergenic	DAPK1		chr1	54156201	54156400	0.00310856	-15.3579	Intergenic	T		chr1	54687401	54687600	4.11403e-11	39.8055	Intergenic	T		chr1	33178401	33178600	0.00124742	-15.3269	Intergenic	UTRN		chr1	38551001	38551200	0.00937258	37.344	Intergenic	PPIL4		chr1	18440201	18440400	1.11857e-07	-34.0756	Intergenic	MIR122
chr3	42678201	42678400	2.56e-13	52.3784	Intergenic	SELENOS		chr1	54211201	54211400	0.000151692	-22.0694	Intergenic	T		chr1	54833201	54833400	0.0048322	17.7928	Intergenic	T		chr1	35420401	35420600	0.03722	-15.0239	Intergenic	UTRN		chr1	38993801	38994000	0.0158794	18.1026	Intergenic	PPIL4		chr1	18441201	18441400	0.000700394	-55.6962	Intergenic	MIR122
chr1	24713001	24713200	0.00053878	16.1074	Intergenic	VNN1		chr1	54262401	54262600	0.019504	-21.7666	Intergenic	T		chr1	54881001	54881200	0.000177627	28.9855	Intergenic	T		chr1	35559601	35559800	4.68178e-11	-35.7843	Intergenic	UTRN		chr1	39220601	39220800	0.00833002	35.5172	Intergenic	PPIL4		chr1	18595001	18595200	0.0361134	-29.8701	Intergenic	MIR122
chr7	45555201	45555400	1.57e-05	52.3086	Intergenic	ATP5A1		chr1	54378401	54378600	0.00408834	-21.6202	Intergenic	T		chr1	54902801	54903000	2.54002e-05	36.3636	Intergenic	T		chr1	35788801	35789000	0.029519	-15.3427	intron (NM_001012395, intron 1 of 72)	UTRN		chr1	39432601	39432800	0.019724	28.0627	Intergenic	PPIL4		chr1	18690801	18691000	0.000269257	-18.8636	Intergenic	MIR122
chr22	7716601	7716800	2.92e-06	52.3077	Intergenic	MIR8814		chr1	54414601	54414800	0.00132188	-18.1523	Intergenic	T		chr1	55031801	55032000	0.0448701	15.2836	Intergenic	SMOC2		chr1	36556601	36556800	0.000184824	-26.104	Intergenic	UTRN		chr1	39487801	39488000	0.0278546	36	Intergenic	PPIL4		chr1	18704001	18704200	0.00104063	-18.1461	Intergenic	MIR122
chr31	26190401	26190600	4.33e-07	52.3019	Intergenic	SOD1		chr1	54432601	54432800	9.32e-08	-22.0548	Intergenic	T		chr1	55095001	55095200	0.00199678	24.2743	Intergenic	SMOC2		chr1	37824001	37824200	8.03134e-07	-45.6047	Intergenic	UTRN		chr1	40110201	40110400	0.0357632	20	Intergenic	PPIL4		chr1	18781601	18781800	0.00886811	-30.5495	Intergenic	MIR122
chr1	24878401	24878600	1.22e-15	18.5875	Intergenic	VNN1		chr1	54437201	54437400	3.66e-11	-18.0306	Intergenic	T		chr1	55109601	55109800	0.0411609	15.9402	Intergenic	SMOC2		chr1	37951801	37952000	0.020119	-25.317	Intergenic	UTRN		chr1	40123401	40123600	0.000842026	56.9697	Intergenic	PPIL4		chr1	18794801	18795000	2.6663e-05	-18.9066	Intergenic	MIR122
chr1	24915801	24916000	0.0429003	18.1818	Intergenic	VNN1		chr1	54476601	54476800	0.00458949	-20.5937	Intergenic	T		chr1	55113601	55113800	0.0217863	23.3059	Intergenic	SMOC2		chr1	38513801	38514000	5.44954e-05	-26.9401	Intergenic	PPIL4		chr1	40278001	40278200	0.00118633	36.7596	Intergenic	PPIL4		chr1	18795001	18795200	5.91653e-06	-63.6844	Intergenic	MIR122
chr1	25063801	25064000	0.00928869	16.5733	Intergenic	VNN1		chr1	54553401	54553600	0.00689584	-18.865	Intergenic	T		chr1	55133001	55133200	0.00141058	21.3578	Intergenic	SMOC2		chr1	39952401	39952600	0.00697769	-16.8141	Intergenic	PPIL4		chr1	40405601	40405800	0.0488431	27.2316	Intergenic	LATS1		chr1	18798201	18798400	3.42671e-05	-66.3158	Intergenic	MIR122
chrX	13461401	13461600	7.68e-05	52.1739	Intergenic	ACE2		chr1	54608601	54608800	0.013151	-21.2491	Intergenic	T		chr1	55181401	55181600	0.000631283	19.4486	Intergenic	SMOC2		chr1	40110401	40110600	0.00304297	-25	Intergenic	PPIL4		chr1	40646801	40647000	0.026084	46	Intergenic	LATS1		chr1	19025601	19025800	5.93576e-05	-21	Intergenic	TCF4
chr28	4007601	4007800	2.08e-07	52.0455	Intergenic	RET		chr1	54695001	54695200	0.00162237	-21.5461	Intergenic	T		chr1	55254201	55254400	0.0269962	17.2222	Intergenic	SMOC2		chr1	40242001	40242200	0.021117	-17.8571	Intergenic	PPIL4		chr1	40906601	40906800	0.00488823	41.6667	Intergenic	LATS1		chr1	19238201	19238400	0.00595181	-16.2393	Intergenic	TCF4
chr1	26231801	26232000	0.0183468	18.3589	Intergenic	VNN1		chr1	54697201	54697400	0.00125946	-16.8527	Intergenic	T		chr1	55256601	55256800	0.000821278	19.6465	Intergenic	SMOC2		chr1	40619201	40619400	5.9549e-12	-54.2199	Intergenic	LATS1		chr1	41187601	41187800	0.0378275	31.4286	Intergenic	LATS1		chr1	19680601	19680800	0.00280177	-26.9231	Intergenic	TCF4
chr3	52767001	52767200	7.35e-06	52.0325	intron (NM_001146034, intron 17 of 19)	ANPEP		chr1	54699201	54699400	0.00315812	-22.0228	Intergenic	T		chr1	55331601	55331800	0.00168186	21.0938	Intergenic	SMOC2		chr1	40811001	40811200	7.0533e-46	-74.2014	Intergenic	LATS1		chr1	41684801	41685000	0.000618495	37.4582	Intergenic	ESR1		chr1	19904201	19904400	0.000627608	-20.7004	Intergenic	TCF4
chr30	32909801	32910000	8.56e-05	52	Intergenic	NOX5		chr1	54780401	54780600	0.000690714	-19.4982	Intergenic	T		chr1	55337801	55338000	0.00309461	21.2963	Intergenic	SMOC2		chr1	40938601	40938800	0.0334286	-16.2223	Intergenic	LATS1		chr1	41697801	41698000	3.30688e-05	17.2402	Intergenic	ESR1		chr1	20029601	20029800	0.000618719	-41.1376	Intergenic	TCF4
chr8	1016801	1017000	2.89e-06	51.8519	Intergenic	LOC100683286		chr1	54780601	54780800	0.00463891	-21.3259	Intergenic	T		chr1	55475801	55476000	0.00671216	27.1986	Intergenic	SMOC2		chr1	41687601	41687800	0.0186122	-15.0011	Intergenic	ESR1		chr1	42381801	42382000	0.0154441	36.7965	Intergenic	ESR1		chr1	20045001	20045200	0.0006423	-47.5575	Intergenic	TCF4
chr7	63725401	63725600	5.96e-19	51.725	Intergenic	CABYR		chr1	54804001	54804200	0.0358371	-16.3165	Intergenic	T		chr1	55535601	55535800	8.76818e-10	22.8057	Intergenic	SMOC2		chr1	42090401	42090600	0.0233233	-21.502	intron (NM_001286958, intron 2 of 8)	ESR1		chr1	42954601	42954800	0.0173264	36.6197	Intergenic	ESR1		chr1	20236801	20237000	0.0108267	-19.186	intron (NM_001003268, intron 4 of 19)	TCF4
chr28	3341401	3341600	7.84e-05	51.6935	Intergenic	CXCL12		chr1	54807801	54808000	0.022202	-20.0099	Intergenic	T		chr1	55545601	55545800	0.000330389	19.7275	Intergenic	SMOC2		chr1	44492401	44492600	6.95195e-11	-15.434	Intergenic	MIR8873B		chr1	44338401	44338600	0.0211046	40.1042	Intergenic	MIR8873B		chr1	20242201	20242400	0.00932773	-23.7288	intron (NM_001003268, intron 5 of 19)	TCF4
chrX	1578001	1578200	0.00107865	51.6908	intron (NM_001048123, intron 5 of 8)	ARSH		chr1	54966401	54966600	2.11e-06	-23.8698	Intergenic	T		chr1	55553601	55553800	0.000304375	23.5192	Intergenic	SMOC2		chr1	44732401	44732600	0.0232106	-18.0028	Intergenic	MIR8873B		chr1	44723601	44723800	0.027406	25.4902	Intergenic	MIR8873B		chr1	20321201	20321400	0.0208453	-29.5833	intron (NM_001003268, intron 7 of 19)	TCF4
chr1	29076801	29077000	3.05e-07	21.0005	Intergenic	TBPL1		chr1	55100601	55100800	0.0118459	-17.9465	Intergenic	SMOC2		chr1	55620201	55620400	0.000142033	22.7432	Intergenic	SMOC2		chr1	44782001	44782200	8.06489e-05	-29.453	Intergenic	MIR8873B		chr1	44968201	44968400	0.0148807	31.8878	Intergenic	NOX3		chr1	20478801	20479000	0.0134772	-18.4211	Intergenic	TCF4
chr1	29077001	29077200	7.28e-12	24.1903	Intergenic	TBPL1		chr1	55258801	55259000	0.0102556	-20.9063	Intergenic	SMOC2		chr1	55678201	55678400	0.00134142	16.0464	Intergenic	SMOC2		chr1	44879001	44879200	7.04306e-07	-37.4265	Intergenic	NOX3		chr1	45118801	45119000	9.85238e-11	58.75	Intergenic	NOX3		chr1	20832801	20833000	0.0242879	-19.3126	Intergenic	TCF4
chr11	26252201	26252400	0.000911185	51.6667	Intergenic	ETF1		chr1	55277801	55278000	2.95e-18	-16.6888	Intergenic	SMOC2		chr1	55735001	55735200	1.97891e-06	18.6047	Intergenic	SMOC2		chr1	44969601	44969800	9.87478e-39	-41.4325	Intergenic	NOX3		chr1	45993601	45993800	2.24474e-16	33.5145	Intergenic	NOX3		chr1	20894801	20895000	0.00588983	-40.7407	Intergenic	TCF4
chrX	4466201	4466400	2.86e-06	51.6447	Intergenic	OBP		chr1	55304401	55304600	6.76e-05	-16.3261	Intergenic	SMOC2		chr1	55757401	55757600	0.00251412	18.6869	Intergenic	SMOC2		chr1	45804401	45804600	5.59746e-10	-49.6957	Intergenic	NOX3		chr1	46775601	46775800	4.98967e-11	38.0503	Intergenic	EZR		chr1	21221801	21222000	0.0357258	-15.0082	Intergenic	TCF4
chr1	29427401	29427600	2.15e-11	22.5453	Intergenic	TBPL1		chr1	55484601	55484800	3.1e-08	-21.5593	Intergenic	SMOC2		chr1	55775801	55776000	2.75076e-06	27.8689	Intergenic	SMOC2		chr1	45920401	45920600	0.00336476	-32.1875	Intergenic	NOX3		chr1	46808201	46808400	0.000283	57.2671	Intergenic	EZR		chr1	21322801	21323000	0.0122043	-22.7115	Intergenic	TCF4
chr1	29427601	29427800	4.1e-17	23.898	Intergenic	TBPL1		chr1	55500201	55500400	1.39e-06	-15.3166	Intergenic	SMOC2		chr1	55871401	55871600	0.00017059	23.5165	intron (NM_001177803, intron 1 of 12)	SMOC2		chr1	46316201	46316400	7.39806e-07	-41.2553	Intergenic	NOX3		chr1	46812001	46812200	0.00322204	54.9123	Intergenic	EZR		chr1	22083001	22083200	0.0167247	-19.7324	Intergenic	TCF4
chr1	29507001	29507200	0.0327477	16.4278	Intergenic	TBPL1		chr1	55551601	55551800	0.000514638	-22.8592	Intergenic	SMOC2		chr1	55906201	55906400	0.00444501	17.2184	intron (NM_001177803, intron 7 of 12)	SMOC2		chr1	46790201	46790400	0.00336457	-18.1153	Intergenic	EZR		chr1	46859801	46860000	0.00943532	28.6498	Intergenic	EZR		chr1	22601201	22601400	0.00482046	-22.3567	Intergenic	TCF4
chr1	29869001	29869200	0.0469161	24.8062	Intergenic	TBPL1		chr1	55551801	55552000	1.76e-14	-20.04	Intergenic	SMOC2		chr1	55939201	55939400	2.02026e-08	26.6825	intron (NM_001177803, intron 8 of 12)	SMOC2		chr1	46859601	46859800	2.48386e-08	-15.874	Intergenic	EZR		chr1	46866401	46866600	0.0211893	25.9233	Intergenic	EZR		chr1	22659201	22659400	0.011378	-23.0769	Intergenic	TCF4
chr1	29914801	29915000	7.89e-20	15.1698	Intergenic	TBPL1		chr1	55564401	55564600	0.00724691	-21.3222	Intergenic	SMOC2		chr1	55955401	55955600	0.00137598	15.3929	intron (NM_001177803, intron 9 of 12)	SMOC2		chr1	47135401	47135600	0.00159691	-16.1765	Intergenic	EZR		chr1	46996201	46996400	0.00199851	50	Intergenic	EZR		chr1	22692601	22692800	0.01931	-35.8209	Intergenic	TCF4
chr1	29920401	29920600	1.03e-47	22.3759	Intergenic	TBPL1		chr1	55609601	55609800	0.0301495	-19.9558	Intergenic	SMOC2		chr1	55979601	55979800	1.44526e-07	24.0889	intron (NM_001177803, intron 11 of 12)	SMOC2		chr1	47255001	47255200	7.16481e-06	-27.3377	Intergenic	EZR		chr1	47120001	47120200	0.00388324	38.5246	Intergenic	EZR		chr1	22873201	22873400	0.00448726	-15.8793	Intergenic	TCF4
chr1	29922801	29923000	9.77e-12	15.9971	Intergenic	TBPL1		chr1	55611001	55611200	3.43e-11	-23.8515	Intergenic	SMOC2		chr1	56018801	56019000	6.88182e-08	28.9474	Intergenic	SMOC2		chr1	47512001	47512200	0.000146331	-22.55	Intergenic	EZR		chr1	47163801	47164000	0.000373289	38.9381	Intergenic	EZR		chr1	23294601	23294800	0.0250084	-38.0952	Intergenic	VNN1
chr4	8854201	8854400	1.63e-05	51.5152	Intergenic	MIR1841		chr1	55611801	55612000	9.62e-11	-22.2712	Intergenic	SMOC2		chr1	56138201	56138400	0.00323912	22.7513	Intergenic	THBS2		chr1	47520801	47521000	0.0023836	-19.4444	Intergenic	EZR		chr1	47463001	47463200	6.16557e-07	40.6312	Intergenic	EZR		chr1	23455801	23456000	0.0011404	-38.6847	Intergenic	VNN1
chr6	23026401	23026600	1.25e-07	51.5152	Intergenic	SCNN1B		chr1	55626001	55626200	0.0140239	-24.6154	Intergenic	SMOC2		chr1	56331801	56332000	4.74146e-08	32.3431	Intergenic	THBS2		chr1	47534001	47534200	3.08747e-05	-19.1424	Intergenic	EZR		chr1	47481001	47481200	0.0390283	35.7143	Intergenic	EZR		chr1	23474401	23474600	0.00161883	-55.303	Intergenic	VNN1
chr1	30555201	30555400	0.000122068	19.7468	Intergenic	TBPL1		chr1	55626801	55627000	0.0137294	-21.9444	Intergenic	SMOC2		chr1	56394401	56394600	0.00351468	22.0031	Intergenic	THBS2		chr1	47558601	47558800	5.73009e-41	-64.4444	Intergenic	EZR		chr1	47577001	47577200	0.000961896	59.9095	Intergenic	EZR		chr1	23479801	23480000	4.70451e-06	-20.0521	Intergenic	VNN1
chr18	48779001	48779200	6.82e-09	51.4161	Intergenic	MRGPRF		chr1	55631601	55631800	1.44e-17	-23.2615	Intergenic	SMOC2		chr1	56561601	56561800	4.1585e-06	23.2319	Intergenic	THBS2		chr1	47938801	47939000	0.00718158	-16.2377	Intergenic	EZR		chr1	47577201	47577400	0.0198879	16.8087	Intergenic	EZR		chr1	23503201	23503400	0.0031476	-24.9104	Intergenic	VNN1
chr1	30582401	30582600	7.56e-05	17.3799	Intergenic	TBPL1		chr1	55693001	55693200	1.3e-06	-20.9705	Intergenic	SMOC2		chr1	56561801	56562000	5.50904e-08	16.0213	Intergenic	THBS2		chr1	47949001	47949200	0.0081566	-19.4128	Intergenic	EZR		chr1	48024001	48024200	0.0270691	40.4151	Intergenic	EZR		chr1	23601601	23601800	0.0160309	-36.5385	Intergenic	VNN1
chr19	50738401	50738600	2.21e-14	51.4035	Intergenic	CXCR4		chr1	55775601	55775800	5.11e-09	-20.8272	Intergenic	SMOC2		chr1	57168801	57169000	2.18674e-08	46.2324	Intergenic	THBS2		chr1	48032201	48032400	0.000299713	-34.0909	Intergenic	EZR		chr1	48050401	48050600	0.00249258	50.3759	Intergenic	EZR		chr1	23645801	23646000	0.0157197	-24.1466	Intergenic	VNN1
chr38	23861601	23861800	4.01e-09	51.3009	Intergenic	TLR5		chr1	55777401	55777600	2.54e-06	-17.1848	Intergenic	SMOC2		chr1	57532201	57532400	0.0062187	21.3731	Intergenic	PLN		chr1	48058401	48058600	7.34305e-05	-27.907	Intergenic	EZR		chr1	48082801	48083000	0.0332747	27.4616	Intergenic	EZR		chr1	23688401	23688600	0.0496232	-33.0918	Intergenic	VNN1
chr1	3419401	3419600	2.8e-11	51.2881	Intergenic	CYB5A		chr1	55789001	55789200	9.9e-15	-22.1627	Intergenic	SMOC2		chr1	60596401	60596600	4.61578e-105	20.8432	Intergenic	GJA1		chr1	48301801	48302000	0.000634077	-42.4806	Intergenic	EZR		chr1	48129201	48129400	0.000915808	35.1446	Intergenic	EZR		chr1	23739801	23740000	0.00256573	-17.363	Intergenic	VNN1
chr1	726001	726200	3.87e-07	51.2821	Intergenic	CYB5A		chr1	55794201	55794400	5.16e-08	-18.8685	Intergenic	SMOC2		chr1	60597801	60598000	5.94707e-181	33.8195	Intergenic	GJA1		chr1	48561801	48562000	0.00400079	-20.3429	Intergenic	EZR		chr1	48212801	48213000	9.38119e-06	72.7273	Intergenic	EZR		chr1	23740601	23740800	0.0154721	-16.508	Intergenic	VNN1
chr6	39112201	39112400	7.04e-07	51.2821	Intergenic	MSRB1		chr1	55817201	55817400	3.59e-07	-20.0111	Intergenic	SMOC2		chr1	60598601	60598800	3.0714e-173	32.7205	Intergenic	GJA1		chr1	49019401	49019600	0.00685502	-33.871	Intergenic	MIR1836		chr1	48226201	48226400	0.00784627	25.6757	Intergenic	EZR		chr1	23755401	23755600	0.00933269	-33.5467	Intergenic	VNN1
chr17	34500401	34500600	7.45e-06	51.2821	Intergenic	MAL		chr1	55843201	55843400	0.000225853	-23.4691	intron (NM_001177803, intron 1 of 12)	SMOC2		chr1	61006401	61006600	0.0154361	15.4323	Intergenic	GJA1		chr1	49076401	49076600	0.00362371	-30.7692	Intergenic	MAS1		chr1	48564001	48564200	0.00017009	29.0795	Intergenic	EZR		chr1	23775601	23775800	0.0147801	-48.1818	Intergenic	VNN1
chr18	44922601	44922800	0	51.2721	Intergenic	CTSD		chr1	55859401	55859600	0.01381	-20.8333	intron (NM_001177803, intron 1 of 12)	SMOC2		chr1	61537801	61538000	0.000333713	17.6124	Intergenic	GJA1		chr1	49089001	49089200	9.50618e-12	-55.0528	promoter-TSS (NM_001284493)	MAS1		chr1	48642801	48643000	0.0200005	26.2664	Intergenic	MIR1836		chr1	23818601	23818800	0.00379103	-16.6826	Intergenic	VNN1
chr14	40340601	40340800	3.01e-16	51.1692	Intergenic	MIR196B		chr1	55871401	55871600	0.000996899	-19.1892	intron (NM_001177803, intron 1 of 12)	SMOC2		chr1	62403401	62403600	0.0225442	17.0813	intron (NM_001003154, intron 38 of 38)	TRDN		chr1	49174001	49174200	1.16305e-07	-35.8245	intron (NM_001122602, intron 1 of 47)	IGF2R		chr1	48807601	48807800	0.00190539	38.4615	Intergenic	MIR1836		chr1	23851601	23851800	0.00559688	-27.6786	Intergenic	VNN1
chr2	47878401	47878600	4.19e-05	51.153	Intergenic	MIR582		chr1	55907601	55907800	0.000649179	-19.4605	intron (NM_001177803, intron 7 of 12)	SMOC2		chr1	63325801	63326000	0.00252979	18.7166	Intergenic	TRDN		chr1	49176401	49176600	0.0163113	-27.381	intron (NM_001122602, intron 1 of 47)	IGF2R		chr1	49078201	49078400	0.0283235	18.4787	Intergenic	MAS1		chr1	23972201	23972400	1.38269e-08	-43.6481	Intergenic	VNN1
chr1	34685401	34685600	0.0232052	15.4971	Intergenic	UTRN		chr1	55978801	55979000	3.33e-06	-21.6592	intron (NM_001177803, intron 11 of 12)	SMOC2		chr1	63960001	63960200	4.2304e-05	16.9029	Intergenic	TRDN		chr1	49179001	49179200	0.00250481	-22.5806	intron (NM_001122602, intron 1 of 47)	IGF2R		chr1	49187801	49188000	0.00032189	28.5956	intron (NM_001122602, intron 2 of 47)	IGF2R		chr1	24170201	24170400	0.0355767	-30.303	Intergenic	VNN1
chr1	35087401	35087600	0.0186354	18.629	Intergenic	UTRN		chr1	56018601	56018800	4.34e-08	-18.7448	Intergenic	SMOC2		chr1	64195601	64195800	0.00109628	20.0225	Intergenic	TRDN		chr1	49186601	49186800	5.58909e-11	-21.7259	intron (NM_001122602, intron 2 of 47)	IGF2R		chr1	49209801	49210000	0.0320563	39.6855	intron (NM_001122602, intron 10 of 47)	IGF2R		chr1	24433001	24433200	0.000969443	-26.5289	Intergenic	VNN1
chr9	1570201	1570400	2.32e-05	51.0638	Intergenic	SGSH		chr1	56093001	56093200	0.0124921	-16.1016	Intergenic	SMOC2		chr1	64231201	64231400	5.23191e-06	25.2756	Intergenic	TRDN		chr1	49276601	49276800	0.000281583	-21.4489	Intergenic	SLC22A2		chr1	49241201	49241400	0.00181934	47.7612	exon (NM_001122602, exon 35 of 48)	IGF2R		chr1	24544601	24544800	2.75313e-06	-16.426	Intergenic	VNN1
chr23	8869201	8869400	4.55e-05	51.0367	Intergenic	CX3CR1		chr1	56215801	56216000	0.0445253	-22.8632	Intergenic	THBS2		chr1	64513601	64513800	1.19087e-07	47.2222	Intergenic	TRDN		chr1	49507801	49508000	0.00557448	-35.7508	exon (NM_001286960, exon 12 of 19)	PLG		chr1	49376401	49376600	0.0136518	22.0588	Intergenic	SLC22A2		chr1	24555001	24555200	0.00125359	-43.4548	Intergenic	VNN1
chr31	30410801	30411000	6.49e-07	50.989	Intergenic	MIR802		chr1	56217601	56217800	0.000401773	-16.9619	Intergenic	THBS2		chr1	64639401	64639600	9.96634e-15	15.0603	Intergenic	TRDN		chr1	49725601	49725800	1.19625e-05	-28.5859	Intergenic	PLG		chr1	49407201	49407400	0.0472598	24.2424	Intergenic	SLC22A2		chr1	24557401	24557600	4.83746e-05	-38.0165	Intergenic	VNN1
chr1	36067001	36067200	9.27e-09	20.8854	intron (NM_001012395, intron 50 of 72)	UTRN		chr1	56339201	56339400	0.00646313	-22.2925	Intergenic	THBS2		chr1	65502201	65502400	0.0190756	22.963	Intergenic	TRDN		chr1	49751001	49751200	0.000635826	-16.0844	Intergenic	PLG		chr1	49492601	49492800	0.0360199	24.3902	Intergenic	PLG		chr1	24592601	24592800	0.000139474	-25.4753	Intergenic	VNN1
chr34	760801	761000	5.94e-10	50.9434	Intergenic	CTSC		chr1	56370801	56371000	0.0242018	-20.9862	Intergenic	THBS2		chr1	66560401	66560600	0.000614877	23.4242	Intergenic	ARHGAP18		chr1	49922001	49922200	0.000230443	-51.7544	Intergenic	PLG		chr1	49548001	49548200	0.0468368	33.6232	Intergenic	PLG		chr1	24626201	24626400	0.0330865	-28.6852	Intergenic	VNN1
chr9	46182201	46182400	9.88e-08	50.9091	Intergenic	MIR212		chr1	56398801	56399000	0.000115665	-16.3657	Intergenic	THBS2		chr1	67509601	67509800	0.00104072	22.4848	Intergenic	ARHGAP18		chr1	49938401	49938600	0.00219257	-23.0189	Intergenic	PLG		chr1	49864001	49864200	0.000122	50	Intergenic	PLG		chr1	24626401	24626600	7.18221e-05	-41.3043	Intergenic	VNN1
chr16	15692201	15692400	0.000276962	50.8772	Intergenic	MIR8855		chr1	56412801	56413000	0.000958022	-16.2706	intron (NM_001197156, intron 11 of 20)	THBS2		chr1	67556201	67556400	1.82083e-13	35.7115	Intergenic	ARHGAP18		chr1	49951001	49951200	6.06181e-07	-22.1707	Intergenic	PLG		chr1	49892801	49893000	0.00177006	37.1429	Intergenic	PLG		chr1	24660601	24660800	0.000289132	-37.156	Intergenic	VNN1
chr1	38302801	38303000	0.0431423	17.853	Intergenic	PPIL4		chr1	56439001	56439200	2.05e-08	-15.5987	Intergenic	THBS2		chr1	67701201	67701400	1.64685e-07	22.4907	Intergenic	ARHGAP18		chr1	51088001	51088200	0.0017412	-19.9399	Intergenic	QKI		chr1	49911401	49911600	0.00456701	43.8406	Intergenic	PLG		chr1	24664601	24664800	0.00325216	-29.2308	Intergenic	VNN1
chr17	39205001	39205200	1.19e-06	50.8475	Intergenic	MAT2A		chr1	56575201	56575400	6.17e-08	-22.2337	Intergenic	THBS2		chr1	67877401	67877600	3.55384e-08	19.8056	Intergenic	ARHGAP18		chr1	51421601	51421800	2.90252e-05	-23.8782	Intergenic	QKI		chr1	49976801	49977000	0.00309243	49	Intergenic	PLG		chr1	24669401	24669600	0.00487845	-18.2724	Intergenic	VNN1
chr2	85034401	85034600	7.88e-33	50.8254	Intergenic	APITD1		chr1	56597801	56598000	4.21e-05	-23.2536	Intergenic	THBS2		chr1	67946801	67947000	1.01836e-07	27.6918	Intergenic	ARHGAP18		chr1	51732201	51732400	0.0312984	-17.4301	Intergenic	QKI		chr1	50096201	50096400	0.0467598	24.7485	Intergenic	PLG		chr1	24671001	24671200	0.000207905	-17.463	Intergenic	VNN1
chr9	20035201	20035400	8.86e-05	50.7692	Intergenic	RPL27		chr1	57777001	57777200	2.28e-08	-16.0457	Intergenic	PLN		chr1	68317801	68318000	0.000186443	36.7019	Intergenic	ARHGAP18		chr1	51743801	51744000	0.0314867	-28.4677	Intergenic	QKI		chr1	51272801	51273000	0.00365033	25.2319	Intergenic	QKI		chr1	24681001	24681200	8.82658e-05	-24.4108	Intergenic	VNN1
chr1	39647001	39647200	0.00691264	20.8493	Intergenic	PPIL4		chr1	59072201	59072400	1.75e-13	-21.9454	Intergenic	PLN		chr1	68628201	68628400	0.0230497	27.8571	Intergenic	ARHGAP18		chr1	51763801	51764000	8.13851e-09	-52.6188	Intergenic	QKI		chr1	51421401	51421600	0.00704203	43.0556	Intergenic	QKI		chr1	24705001	24705200	0.00393266	-15.6076	Intergenic	VNN1
chr1	56409401	56409600	6.73e-06	50.7519	intron (NM_001197156, intron 15 of 20)	THBS2		chr1	60872801	60873000	1.46e-07	-19.0982	Intergenic	GJA1		chr1	68755201	68755400	0.00139139	30.3828	Intergenic	ARHGAP18		chr1	51995401	51995600	0.000676603	-17.9909	Intergenic	QKI		chr1	51674401	51674600	0.0015093	35.4209	Intergenic	QKI		chr1	24765201	24765400	0.00387113	-29.9566	Intergenic	VNN1
chr1	40254001	40254200	0.00536292	16.0739	Intergenic	PPIL4		chr1	62058401	62058600	0.0129702	-21.241	Intergenic	TRDN		chr1	68770401	68770600	3.9914e-08	22.385	Intergenic	ARHGAP18		chr1	52093001	52093200	0.000549139	-15.8864	Intergenic	QKI		chr1	51710401	51710600	0.0450566	23.8095	Intergenic	QKI		chr1	24856801	24857000	1.08675e-05	-34.0789	Intergenic	VNN1
chr28	31457801	31458000	4.05e-07	50.7447	Intergenic	FGFR2		chr1	63598201	63598400	0.0280466	-18.0968	Intergenic	TRDN		chr1	68802601	68802800	6.0632e-05	15.6921	Intergenic	ARHGAP18		chr1	53705601	53705800	0.00221814	-30.9034	Intergenic	T		chr1	51739401	51739600	3.791e-06	76.3636	Intergenic	QKI		chr1	24896001	24896200	0.0157567	-21.4774	Intergenic	VNN1
chr1	40632801	40633000	0.0282634	16.0081	Intergenic	LATS1		chr1	64134601	64134800	7.41e-21	-17.9099	Intergenic	TRDN		chr1	68869601	68869800	0.000111396	41.6197	Intergenic	ARHGAP18		chr1	53793001	53793200	0.00310749	-25.2698	Intergenic	T		chr1	51788001	51788200	0.000538324	51.8519	Intergenic	QKI		chr1	24923801	24924000	0.0138026	-23.0137	Intergenic	VNN1
chr1	40855801	40856000	0.00376956	21.6316	Intergenic	LATS1		chr1	64366401	64366600	0.0157596	-18.1406	Intergenic	TRDN		chr1	68982401	68982600	1.54515e-07	27.6608	Intergenic	ARHGAP18		chr1	53896801	53897000	0.000583253	-34.5479	Intergenic	T		chr1	52269401	52269600	0.0380015	16.4378	Intergenic	QKI		chr1	24943801	24944000	0.00269556	-26.3158	Intergenic	VNN1
chr1	41050601	41050800	1.12e-43	23.4839	Intergenic	LATS1		chr1	64791201	64791400	0.0013077	-22.3887	Intergenic	TRDN		chr1	69490801	69491000	0.00449243	26.1134	Intergenic	ARHGAP18		chr1	54130401	54130600	0.00447949	-18.4765	Intergenic	T		chr1	52288201	52288400	0.019337	23.913	Intergenic	QKI		chr1	24969601	24969800	0.000398414	-20.4896	Intergenic	VNN1
chr1	41187401	41187600	0.000980327	18.1818	Intergenic	LATS1		chr1	64864801	64865000	0.0156925	-18.3673	Intergenic	TRDN		chr1	69545401	69545600	0.0151962	16.3866	Intergenic	ARHGAP18		chr1	54156201	54156400	0.0302141	-15.1326	Intergenic	T		chr1	52774201	52774400	0.0254872	27.2727	Intergenic	QKI		chr1	24977801	24978000	0.00457025	-40.3846	Intergenic	VNN1
chr29	40638801	40639000	6.36e-05	50.7407	Intergenic	CNGB3		chr1	65173001	65173200	0.000564888	-22.8095	Intergenic	TRDN		chr1	69553001	69553200	4.63734e-05	41.7033	Intergenic	ARHGAP18		chr1	54210601	54210800	9.54434e-07	-18.4896	Intergenic	T		chr1	52835601	52835800	0.00792559	48.542	Intergenic	QKI		chr1	25110201	25110400	0.0447128	-19.6839	Intergenic	VNN1
chr5	30811601	30811800	1.78e-05	50.6838	Intergenic	MIR8870		chr1	66148801	66149000	0.00896522	-18.8131	Intergenic	ARHGAP18		chr1	69563601	69563800	6.42227e-08	18.2108	Intergenic	ARHGAP18		chr1	54258001	54258200	3.10822e-15	-18.3457	Intergenic	T		chr1	53397601	53397800	0.000140439	69.2308	Intergenic	T		chr1	25508601	25508800	4.14205e-05	-17.5214	Intergenic	VNN1
chr7	17240201	17240400	4.35e-11	50.5263	Intergenic	NCF2		chr1	66515401	66515600	0.00276524	-17.9697	Intergenic	ARHGAP18		chr1	69804801	69805000	0.0421988	16.1679	Intergenic	ARHGAP18		chr1	54278201	54278400	0.018773	-15.2895	Intergenic	T		chr1	53899001	53899200	0.000269134	45.9016	Intergenic	T		chr1	26277801	26278000	0.00175434	-29.4118	Intergenic	VNN1
chr24	37813001	37813200	0.00117923	50.4658	Intergenic	UBE2V1		chr1	66544601	66544800	0.0111868	-18.9565	Intergenic	ARHGAP18		chr1	70715601	70715800	0.00203673	23.7589	Intergenic	MIR24-1		chr1	54292001	54292200	2.44741e-09	-41.3668	Intergenic	T		chr1	53929401	53929600	0.0108707	44.697	Intergenic	T		chr1	26809001	26809200	0.00442249	-47.2222	Intergenic	TBPL1
chr1	41685601	41685800	0.0380571	16.4764	Intergenic	ESR1		chr1	67105401	67105600	5.77e-08	-17.8886	Intergenic	ARHGAP18		chr1	70723001	70723200	0.0304353	20.8333	Intergenic	MIR24-1		chr1	54319001	54319200	2.37193e-10	-19.4219	Intergenic	T		chr1	53971201	53971400	0.0161359	17.2787	Intergenic	T		chr1	26951201	26951400	0.0198542	-26.6667	Intergenic	TBPL1
chr1	41723201	41723400	0.000713575	16.5012	Intergenic	ESR1		chr1	67138401	67138600	3.52e-05	-24.8893	Intergenic	ARHGAP18		chr1	71456601	71456800	6.00316e-05	17.2981	Intergenic	MIR24-1		chr1	54334601	54334800	2.72199e-09	-31.2559	Intergenic	T		chr1	53977001	53977200	0.00122513	55	Intergenic	T		chr1	27452801	27453000	0.00764228	-15.6183	Intergenic	TBPL1
chr6	2892401	2892600	6.97e-46	50.4351	Intergenic	GUSB		chr1	67145001	67145200	0.000576076	-19.2139	Intergenic	ARHGAP18		chr1	72563201	72563400	0.0065689	15.0615	Intergenic	DAPK1		chr1	54378801	54379000	0.00310818	-18.262	Intergenic	T		chr1	54047801	54048000	0.0467245	19.2967	Intergenic	T		chr1	27962601	27962800	0.000939564	-44.1558	Intergenic	TBPL1
chr1	44720601	44720800	0.0192195	17.8676	Intergenic	MIR8873B		chr1	67947601	67947800	3.07e-10	-21.3214	Intergenic	ARHGAP18		chr1	72563601	72563800	2.38476e-14	59.6685	Intergenic	DAPK1		chr1	54431601	54431800	2.42213e-06	-19.6172	Intergenic	T		chr1	54051001	54051200	0.0281509	31.2102	Intergenic	T		chr1	28575001	28575200	0.00217754	-24.3902	Intergenic	TBPL1
chr1	44731801	44732000	0.0194833	23.6817	Intergenic	MIR8873B		chr1	68032001	68032200	0.00368676	-20.2573	Intergenic	ARHGAP18		chr1	72845401	72845600	4.36823e-09	18.6773	Intergenic	DAPK1		chr1	54438201	54438400	0.000782854	-21.1544	Intergenic	T		chr1	54063001	54063200	0.00997001	15.3996	Intergenic	T		chr1	28724601	28724800	0.0220175	-25.7092	Intergenic	TBPL1
chr2	61745601	61745800	1.11e-07	50.4274	Intergenic	SLC6A2		chr1	68172201	68172400	1.56e-14	-15.7035	intron (NM_001286967, intron 9 of 15)	ARHGAP18		chr1	73193801	73194000	0.0147339	18.4609	Intergenic	DAPK1		chr1	54467201	54467400	7.18651e-08	-50.0922	Intergenic	T		chr1	54066601	54066800	0.00305761	35.6705	Intergenic	T		chr1	28946401	28946600	4.48225e-08	-24.2489	Intergenic	TBPL1
chr1	45993401	45993600	1.51e-24	20.2107	Intergenic	NOX3		chr1	68228601	68228800	0.00526981	-18.5811	intron (NM_001286967, intron 2 of 15)	ARHGAP18		chr1	73625401	73625600	0.00100318	24.5968	Intergenic	DAPK1		chr1	54485801	54486000	0.0012982	-18.5271	Intergenic	T		chr1	54306601	54306800	0.000385464	32.3529	Intergenic	T		chr1	29252201	29252400	0.0344113	-32.1088	Intergenic	TBPL1
chr1	46256201	46256400	0.00457798	16.6667	Intergenic	NOX3		chr1	68256001	68256200	5.45e-10	-20.0042	intron (NM_001286967, intron 2 of 15)	ARHGAP18		chr1	73839001	73839200	0.0019273	24.2035	Intergenic	DAPK1		chr1	54582401	54582600	0.0105353	-17.5395	Intergenic	T		chr1	54327201	54327400	1.68935e-05	25.613	Intergenic	T		chr1	29426001	29426200	0.0122553	-21.2963	Intergenic	TBPL1
chr11	16743001	16743200	2.68e-06	50.3101	Intergenic	MIR8830-3		chr1	68260801	68261000	0.0409029	-18.1867	promoter-TSS	ARHGAP18		chr1	74180401	74180600	0.0108788	15.211	Intergenic	HNRNPK		chr1	54631801	54632000	4.49639e-05	-19.7895	Intergenic	T		chr1	54336601	54336800	8.78499e-06	48.2759	Intergenic	T		chr1	29669601	29669800	0.034242	-18.5567	Intergenic	TBPL1
chr38	21867801	21868000	2.53e-42	50.2159	Intergenic	NCSTN		chr1	68273001	68273200	0.012568	-17.0078	Intergenic	ARHGAP18		chr1	75499401	75499600	5.89804e-20	38.5469	promoter-TSS (NM_001256548)	HNRNPK		chr1	54697001	54697200	0.00180219	-20.4915	Intergenic	T		chr1	54378401	54378600	0.000126046	45.6522	Intergenic	T		chr1	30098201	30098400	0.00112738	-23.1318	Intergenic	TBPL1
chr31	37145601	37145800	3.09e-05	50.1976	Intergenic	CRYAA		chr1	68273401	68273600	2.85e-12	-15.0727	Intergenic	ARHGAP18		chr1	76797001	76797200	0.0171602	17.3669	Intergenic	MIR7-1		chr1	54747401	54747600	0.0406575	-18.3989	Intergenic	T		chr1	54407401	54407600	0.000224483	17.3235	Intergenic	T		chr1	30630001	30630200	6.69762e-05	-18.4183	Intergenic	TBPL1
chr1	46966401	46966600	0.0465877	18.6667	Intergenic	EZR		chr1	68311801	68312000	0.017736	-24.9608	Intergenic	ARHGAP18		chr1	77112801	77113000	4.02914e-13	45.1796	Intergenic	MIR7-1		chr1	54769401	54769600	0.0412087	-24.4385	Intergenic	T		chr1	54418001	54418200	0.000486214	45.8333	Intergenic	T		chr1	30648401	30648600	1.99358e-07	-65.0079	Intergenic	TBPL1
chr1	46996201	46996400	0.045349	18.2621	Intergenic	EZR		chr1	68326001	68326200	1.96e-11	-21.0085	Intergenic	ARHGAP18		chr1	77816401	77816600	0.000148675	23.2698	Intergenic	MIR7-1		chr1	54780601	54780800	0.000960751	-25.4902	Intergenic	T		chr1	54432601	54432800	1.0674e-05	33.5476	Intergenic	T		chr1	30747201	30747400	0.0460563	-40.4762	Intergenic	TBPL1
chr6	31955801	31956000	1.17e-05	50.0588	Intergenic	TNP2		chr1	68467601	68467800	0.00473549	-20.7447	Intergenic	ARHGAP18		chr1	78246201	78246400	0.000198352	21.6927	Intergenic	GNAQ		chr1	54804001	54804200	0.0270205	-18.442	Intergenic	T		chr1	54448401	54448600	0.00209451	34.4532	Intergenic	T		chr1	31701001	31701200	3.08819e-05	-56.7766	Intergenic	UTRN
chr1	47362801	47363000	0.0323417	17.8125	Intergenic	EZR		chr1	68515201	68515400	1.92e-05	-18.8786	Intergenic	ARHGAP18		chr1	78616001	78616200	0.000157825	15.3188	Intergenic	GNAQ		chr1	54958401	54958600	2.34216e-10	-16.0341	Intergenic	T		chr1	54462201	54462400	0.00220813	51.8987	Intergenic	T		chr1	32249601	32249800	0.00044177	-32.4726	Intergenic	UTRN
chr1	47419001	47419200	0.000399452	19.6078	Intergenic	EZR		chr1	68706601	68706800	4.22e-05	-20.0833	Intergenic	ARHGAP18		chr1	78846001	78846200	0.00016722	22.5628	Intergenic	GNAQ		chr1	54977001	54977200	2.80739e-07	-16.4666	Intergenic	T		chr1	54482801	54483000	0.00152107	34.3434	Intergenic	T		chr1	32613201	32613400	0.00590472	-16.8224	Intergenic	UTRN
chr7	75982801	75983000	2.51e-07	50.0499	Intergenic	LOC403581		chr1	68907001	68907200	6.37e-09	-20.3209	Intergenic	ARHGAP18		chr1	80993201	80993400	0.000219425	17.78	Intergenic	GNAQ		chr1	55064201	55064400	0.00015434	-24.0088	Intergenic	SMOC2		chr1	54534401	54534600	0.000235164	30.303	Intergenic	T		chr1	32964601	32964800	0.00140364	-23.5082	Intergenic	UTRN
chr1	47482801	47483000	0.0299656	15.0794	Intergenic	EZR		chr1	69025601	69025800	2.91e-13	-22.0862	Intergenic	ARHGAP18		chr1	82033001	82033200	0.000138495	25.2091	Intergenic	GNAQ		chr1	55094801	55095000	0.0480509	-20.2933	Intergenic	SMOC2		chr1	54539401	54539600	0.000294311	22.7586	Intergenic	T		chr1	33408201	33408400	0.00158885	-32.3864	Intergenic	UTRN
chr1	47944601	47944800	0.00108577	20.8028	Intergenic	EZR		chr1	69081201	69081400	3.35e-05	-15.1592	Intergenic	ARHGAP18		chr1	82208001	82208200	0.00192899	29.2857	Intergenic	GNAQ		chr1	55148001	55148200	0.00224548	-17.6516	Intergenic	SMOC2		chr1	54572801	54573000	0.000528094	24.0204	Intergenic	T		chr1	33825201	33825400	0.0218219	-18.1179	Intergenic	UTRN
chr13	36991801	36992000	7.03e-05	50.0132	Intergenic	FAM83H		chr1	69094601	69094800	8.27e-05	-24.6106	Intergenic	ARHGAP18		chr1	85269801	85270000	4.90313e-06	42.7609	Intergenic	ALDH1A1		chr1	55150201	55150400	5.53543e-05	-47.1903	Intergenic	SMOC2		chr1	54687401	54687600	8.17417e-07	43.6517	Intergenic	T		chr1	33881201	33881400	0.00339235	-45.4545	Intergenic	UTRN
chr7	11815401	11815600	1.67e-05	50	Intergenic	TRAF5		chr1	69140401	69140600	0.0101653	-16.7832	Intergenic	ARHGAP18		chr1	85357201	85357400	0.0161178	27.6812	Intergenic	ALDH1A1		chr1	55166401	55166600	9.74201e-05	-19.9158	Intergenic	SMOC2		chr1	54800801	54801000	0.0148462	17.8842	Intergenic	T		chr1	35046001	35046200	0.00105415	-24.8421	Intergenic	UTRN
chr21	22370401	22370600	1.66e-05	50	Intergenic	SERPINH1		chr1	69140801	69141000	2.87e-17	-19.3287	Intergenic	ARHGAP18		chr1	85379201	85379400	0.026844	22.3947	Intergenic	ALDH1A1		chr1	55212201	55212400	7.00265e-05	-18.7053	Intergenic	SMOC2		chr1	54881001	54881200	0.00434164	28.9855	Intergenic	T		chr1	35420401	35420600	0.00825444	-23.3444	Intergenic	UTRN
chr1	48044401	48044600	0.0197974	18.945	Intergenic	EZR		chr1	69264601	69264800	0.0030867	-15.1165	Intergenic	ARHGAP18		chr1	85800801	85801000	1.8175e-09	30.1709	Intergenic	ALDH1A1		chr1	55223401	55223600	0.0178256	-18.6795	Intergenic	SMOC2		chr1	54902801	54903000	0.0238284	32.7273	Intergenic	T		chr1	35490801	35491000	5.79933e-24	-33.5562	Intergenic	UTRN
chr25	21982801	21983000	6.46e-07	50	Intergenic	CLCN3		chr1	69342001	69342200	8.1e-07	-17.0649	Intergenic	ARHGAP18		chr1	85854601	85854800	0.00074181	24.6148	Intergenic	ALDH1A1		chr1	55296001	55296200	0.0158813	-18.7802	Intergenic	SMOC2		chr1	54934801	54935000	0.00458803	16.4474	Intergenic	T		chr1	35491001	35491200	9.60923e-06	-16.6719	Intergenic	UTRN
chr26	28759001	28759200	0.000128539	50	Intergenic	MMP11		chr1	69342201	69342400	9.48e-15	-18.8919	Intergenic	ARHGAP18		chr1	87076601	87076800	1.15882e-05	22.2055	Intergenic	MIR204		chr1	55298801	55299000	7.06587e-11	-26.9803	Intergenic	SMOC2		chr1	54969401	54969600	0.0480009	31.6611	Intergenic	T		chr1	35491201	35491400	0.000113729	-15.4713	Intergenic	UTRN
chr28	7415401	7415600	2.21e-05	50	Intergenic	EXOC6		chr1	69722401	69722600	0.00485749	-18.1452	Intergenic	ARHGAP18		chr1	87086201	87086400	0.0236991	15.5093	Intergenic	MIR204		chr1	55304401	55304600	0.000262517	-16.509	Intergenic	SMOC2		chr1	54988001	54988200	0.0489287	29.0722	Intergenic	T		chr1	35566401	35566600	0.0280134	-37.1429	Intergenic	UTRN
chr37	14746601	14746800	1.34e-05	50	Intergenic	CRYGD		chr1	70016201	70016400	1.25e-06	-19.0183	Intergenic	MIR24-1		chr1	87111601	87111800	0.0222489	25.6342	Intergenic	MIR204		chr1	55321001	55321200	3.21248e-05	-22.8727	Intergenic	SMOC2		chr1	55092201	55092400	0.0120853	39.4737	Intergenic	SMOC2		chr1	35602401	35602600	0.00828306	-17.1053	Intergenic	UTRN
chr17	7154601	7154800	1.54e-09	49.9888	promoter-TSS	MIR8846		chr1	70191601	70191800	0.00016296	-18.7553	Intergenic	MIR24-1		chr1	87260201	87260400	4.87284e-06	25	Intergenic	MIR204		chr1	55475001	55475200	0.00057801	-30.6787	Intergenic	SMOC2		chr1	55094801	55095000	0.0235164	34.5455	Intergenic	SMOC2		chr1	35935601	35935800	0.0140153	-24.026	intron (NM_001012395, intron 36 of 72)	UTRN
chr2	84716001	84716200	2.38e-09	49.9379	Intergenic	MIR8894		chr1	70342401	70342600	0.049451	-19.009	Intergenic	MIR24-1		chr1	87260401	87260600	0.00523387	16.4704	Intergenic	MIR204		chr1	55502801	55503000	0.00298903	-31.5132	Intergenic	SMOC2		chr1	55113601	55113800	0.0204426	39.1549	Intergenic	SMOC2		chr1	36556601	36556800	0.0208127	-24.0517	Intergenic	UTRN
chr24	26176601	26176800	1.98e-10	49.8958	Intergenic	GHRH		chr1	70653401	70653600	0.033798	-21.7373	Intergenic	MIR24-1		chr1	87765001	87765200	7.04811e-08	24.6197	Intergenic	TJP2		chr1	55551601	55551800	0.00015822	-33.6538	Intergenic	SMOC2		chr1	55141401	55141600	0.00133866	24.9847	Intergenic	SMOC2		chr1	37135601	37135800	0.00642594	-44.7761	Intergenic	UTRN
chr29	39053201	39053400	1.18e-21	49.887	Intergenic	CNGB3		chr1	70716401	70716600	0.00306137	-21.9789	Intergenic	MIR24-1		chr1	87916601	87916800	4.029e-37	35.9298	Intergenic	TJP2		chr1	55585001	55585200	0.00086716	-21.1667	Intergenic	SMOC2		chr1	55181401	55181600	0.000520957	25.7503	Intergenic	SMOC2		chr1	37146801	37147000	0.00511893	-15.1786	Intergenic	UTRN
chr3	91740201	91740400	2.86e-06	49.8413	Intergenic	PDE6B		chr1	70774801	70775000	0.0355788	-15.3977	Intergenic	MIR24-1		chr1	87970401	87970600	0.000256707	22.807	Intergenic	TJP2		chr1	55586401	55586600	4.37081e-07	-30.0305	Intergenic	SMOC2		chr1	55333001	55333200	0.00223335	37.5	Intergenic	SMOC2		chr1	37447801	37448000	1.44125e-06	-40.5405	Intergenic	UTRN
chr1	48807601	48807800	0.00608523	24.4789	Intergenic	MIR1836		chr1	71080401	71080600	0.0290535	-24.927	Intergenic	MIR24-1		chr1	87980401	87980600	0.00112963	38.8889	Intergenic	TJP2		chr1	55601401	55601600	0.0149081	-16.6174	Intergenic	SMOC2		chr1	55502001	55502200	0.0110312	34.0506	Intergenic	SMOC2		chr1	37824001	37824200	0.000303982	-40.4657	Intergenic	UTRN
chr1	49174001	49174200	0.000638794	15.4653	intron (NM_001122602, intron 1 of 47)	IGF2R		chr1	71697001	71697200	0.0331079	-18.9247	Intergenic	MIR23B		chr1	87980801	87981000	1.20585e-07	24.5858	Intergenic	TJP2		chr1	55610601	55610800	0.016789	-17.3442	Intergenic	SMOC2		chr1	55553001	55553200	0.00136087	47.8161	Intergenic	SMOC2		chr1	38667801	38668000	0.0276786	-17.0833	Intergenic	PPIL4
chr1	49186601	49186800	4.07e-13	17.86	intron (NM_001122602, intron 2 of 47)	IGF2R		chr1	72281401	72281600	6.62e-06	-20.8426	intron (NM_001197157, intron 24 of 24)	DAPK1		chr1	88622001	88622200	0.0142161	22.7124	Intergenic	FXN		chr1	55621001	55621200	0.00670025	-21.436	Intergenic	SMOC2		chr1	55554601	55554800	0.000432103	27.6856	Intergenic	SMOC2		chr1	38886001	38886200	0.0200778	-24.021	Intergenic	PPIL4
chr1	49187201	49187400	5.66e-18	16.5963	intron (NM_001122602, intron 2 of 47)	IGF2R		chr1	72330201	72330400	0.0114185	-17.7585	intron (NM_001197157, intron 3 of 24)	DAPK1		chr1	88794801	88795000	0.000321526	26.6304	Intergenic	CBWD2		chr1	55682201	55682400	0.00134186	-16.4143	Intergenic	SMOC2		chr1	55593201	55593400	0.0265171	26.5152	Intergenic	SMOC2		chr1	39088801	39089000	0.00534474	-43.785	Intergenic	PPIL4
chr27	7972601	7972800	2.7e-05	49.8123	Intergenic	RAPGEF3		chr1	72423401	72423600	1.09e-09	-22.2522	intron (NM_001197157, intron 1 of 24)	DAPK1		chr1	88824801	88825000	0.0028472	24.0385	Intergenic	CBWD2		chr1	55693401	55693600	1.41947e-06	-15.218	Intergenic	SMOC2		chr1	55594201	55594400	0.00746597	42.8571	Intergenic	SMOC2		chr1	39186801	39187000	0.00562993	-25	Intergenic	PPIL4
chr1	49273801	49274000	5.09e-07	15.6235	Intergenic	SLC22A2		chr1	72832601	72832800	5.71e-07	-17.2621	Intergenic	DAPK1		chr1	89508401	89508600	0.0173176	15.0153	Intergenic	CBWD2		chr1	55745401	55745600	0.0188751	-15.2448	Intergenic	SMOC2		chr1	55600801	55601000	0.0141152	25.3201	Intergenic	SMOC2		chr1	39817601	39817800	0.00911476	-25.3333	Intergenic	PPIL4
chr2	62537401	62537600	3.4e-05	49.6919	Intergenic	NOD2		chr1	73081001	73081200	0.000885532	-15.9151	Intergenic	DAPK1		chr1	89516001	89516200	1.44382e-06	32.9507	Intergenic	CBWD2		chr1	55776201	55776400	0.00129505	-16.7238	Intergenic	SMOC2		chr1	55601401	55601600	0.00229629	50.9804	Intergenic	SMOC2		chr1	39887201	39887400	0.000396349	-51.0638	Intergenic	PPIL4
chr16	284001	284200	9.23e-11	49.6172	Intergenic	MIR8862		chr1	73166601	73166800	0.0476267	-17.0896	Intergenic	DAPK1		chr1	89681201	89681400	0.000174577	21.8445	Intergenic	CBWD2		chr1	55789601	55789800	9.52934e-05	-19.8566	Intergenic	SMOC2		chr1	55613201	55613400	0.00236707	51.1364	Intergenic	SMOC2		chr1	40110401	40110600	0.000524112	-37.5	Intergenic	PPIL4
chr27	38178601	38178800	7.49e-06	49.6013	exon (NM_001003004, exon 8 of 10)	GNB3		chr1	73167601	73167800	0.0345078	-15.6957	Intergenic	DAPK1		chr1	89858201	89858400	7.77791e-05	22.5041	Intergenic	CBWD2		chr1	55810201	55810400	3.91717e-05	-23.0676	Intergenic	SMOC2		chr1	55625401	55625600	0.00112418	26.7798	Intergenic	SMOC2		chr1	40619201	40619400	0.00021712	-34.9774	Intergenic	LATS1
chr6	17329801	17330000	0.000133754	49.5298	Intergenic	CTF1		chr1	73198601	73198800	4.14e-21	-24.4608	Intergenic	DAPK1		chr1	90364801	90365000	0.000845498	28.1818	Intergenic	VLDLR		chr1	55835801	55836000	5.7606e-07	-15.7567	intron (NM_001177803, intron 1 of 12)	SMOC2		chr1	55628201	55628400	0.0471526	18.3333	Intergenic	SMOC2		chr1	41056201	41056400	0.0397372	-15.6349	Intergenic	LATS1
chr9	35162201	35162400	1.01e-05	49.4884	Intergenic	TBX4		chr1	73577201	73577400	0.00071553	-18.789	Intergenic	DAPK1		chr1	90540801	90541000	0.000151663	38.8084	Intergenic	VLDLR		chr1	55907001	55907200	2.05231e-07	-34.1042	intron (NM_001177803, intron 7 of 12)	SMOC2		chr1	55672601	55672800	0.00347547	47.3054	Intergenic	SMOC2		chr1	41161201	41161400	0.00273755	-31.9149	Intergenic	LATS1
chr17	54864401	54864600	0.000107371	49.4505	Intergenic	ATP1A1		chr1	73838601	73838800	6.04e-06	-17.8547	Intergenic	DAPK1		chr1	90989801	90990000	0.0283662	16.8386	Intergenic	VLDLR		chr1	55949801	55950000	2.62631e-05	-17.9295	intron (NM_001177803, intron 9 of 12)	SMOC2		chr1	55758401	55758600	0.00806681	35.5485	Intergenic	SMOC2		chr1	41187401	41187600	0.0277797	-18.6667	Intergenic	LATS1
chr1	49662801	49663000	0.0468952	17.9669	Intergenic	PLG		chr1	73838801	73839000	1.14e-07	-16.8975	Intergenic	DAPK1		chr1	91016601	91016800	6.41399e-05	37.2222	Intergenic	VLDLR		chr1	55972201	55972400	6.92258e-11	-16.1597	intron (NM_001177803, intron 9 of 12)	SMOC2		chr1	55774001	55774200	0.00279099	23.1868	Intergenic	SMOC2		chr1	41267001	41267200	0.000292462	-19.01	Intergenic	LATS1
chr1	49801001	49801200	0.0031219	21.2153	Intergenic	PLG		chr1	74043201	74043400	1.58e-14	-20.8218	Intergenic	HNRNPK		chr1	91731201	91731400	0.0288343	22.0238	Intergenic	VLDLR		chr1	56019001	56019200	0.000376299	-27.4655	Intergenic	SMOC2		chr1	55775801	55776000	0.0011709	20	Intergenic	SMOC2		chr1	41634601	41634800	0.0024526	-23.0988	Intergenic	ESR1
chr1	51579601	51579800	0.0178162	20.2944	Intergenic	QKI		chr1	74043401	74043600	1.06e-05	-15.78	Intergenic	HNRNPK		chr1	91763001	91763200	0.00463188	25.1181	Intergenic	VLDLR		chr1	56172001	56172200	0.0447937	-15.7516	Intergenic	THBS2		chr1	55777801	55778000	0.00887646	18.9888	Intergenic	SMOC2		chr1	41687601	41687800	0.00935193	-36.0329	Intergenic	ESR1
chr28	11500401	11500600	1.06e-06	49.4333	Intergenic	GOT1		chr1	74603801	74604000	0.00472219	-17.7951	Intergenic	HNRNPK		chr1	92256401	92256600	0.00980559	21.628	Intergenic	SLC1A1		chr1	56219601	56219800	3.92757e-09	-17.4555	Intergenic	THBS2		chr1	55788201	55788400	0.0223175	23.9426	Intergenic	SMOC2		chr1	41721201	41721400	0.0188619	-17.8404	Intergenic	ESR1
chr1	76797001	76797200	1.18e-13	49.3799	Intergenic	MIR7-1		chr1	78321001	78321200	0.0449736	-22.8571	Intergenic	GNAQ		chr1	92263201	92263400	8.07385e-08	21.7378	Intergenic	SLC1A1		chr1	56243201	56243400	0.00708497	-18.5723	Intergenic	THBS2		chr1	55805201	55805400	6.67624e-05	54.4304	Intergenic	SMOC2		chr1	41812201	41812400	0.0403087	-27.5676	Intergenic	ESR1
chr6	38401	38600	0.000345501	49.322	Intergenic	GUSB		chr1	78625001	78625200	0.032194	-20.6818	Intergenic	GNAQ		chr1	92421401	92421600	2.4134e-08	33.1127	Intergenic	SLC1A1		chr1	56339201	56339400	0.00123377	-18.2486	Intergenic	THBS2		chr1	55819801	55820000	0.0362489	18.9434	Intergenic	SMOC2		chr1	42090401	42090600	0.00175791	-34.5455	intron (NM_001286958, intron 2 of 8)	ESR1
chr28	32868001	32868200	3.34e-07	49.2308	Intergenic	FGFR2		chr1	78659601	78659800	0.0193164	-20.4306	Intergenic	GNAQ		chr1	92986801	92987000	1.72011e-10	41.7882	Intergenic	SLC1A1		chr1	56393601	56393800	0.00441854	-17.3994	Intergenic	THBS2		chr1	55979601	55979800	2.01686e-05	21.2347	intron (NM_001177803, intron 11 of 12)	SMOC2		chr1	42327201	42327400	0.0121178	-21.7822	intron (NM_001286958, intron 7 of 8)	ESR1
chr2	75971401	75971600	7.81e-05	49.2063	Intergenic	MIR8897		chr1	80159801	80160000	0.0116201	-19.1627	Intergenic	GNAQ		chr1	92997001	92997200	0.000669745	21.8018	Intergenic	SLC1A1		chr1	56429201	56429400	3.42609e-07	-40.7648	promoter-TSS	THBS2		chr1	56138201	56138400	0.00184772	52.381	Intergenic	THBS2		chr1	42459401	42459600	0.0021084	-36.7647	Intergenic	ESR1
chr1	51775401	51775600	1.96e-08	24.5583	Intergenic	QKI		chr1	80257001	80257200	5.87e-08	-23.6864	Intergenic	GNAQ		chr1	93129201	93129400	1.23936e-05	24.927	Intergenic	MIR101-2		chr1	56553401	56553600	0.000222119	-28.3779	Intergenic	THBS2		chr1	56145601	56145800	0.0180766	43.1034	Intergenic	THBS2		chr1	42786801	42787000	0.00283784	-17.803	Intergenic	ESR1
chr1	52028201	52028400	4.31e-06	22.639	Intergenic	QKI		chr1	80470401	80470600	5.68e-21	-21.6358	Intergenic	GNAQ		chr1	93290801	93291000	0.000864847	18.4211	Intergenic	MIR101-2		chr1	56564401	56564600	0.0325978	-22.7126	Intergenic	THBS2		chr1	56174001	56174200	0.00194822	24.7423	Intergenic	THBS2		chr1	43310001	43310200	0.0130343	-19.5364	Intergenic	OPRM1
chr7	39031401	39031600	2.53e-05	49.1525	Intergenic	TMEM63A		chr1	80993601	80993800	0.00118437	-18.4563	Intergenic	GNAQ		chr1	93465401	93465600	6.34699e-15	46.7832	Intergenic	RLN2		chr1	56754401	56754600	0.0236027	-16.5797	Intergenic	THBS2		chr1	56190801	56191000	0.00730987	33.7209	Intergenic	THBS2		chr1	44719601	44719800	0.00209961	-20.2247	Intergenic	MIR8873B
chr9	37493801	37494000	1.7e-18	49.0909	Intergenic	CCL4		chr1	81170001	81170200	3.96e-20	-24.1989	Intergenic	GNAQ		chr1	93736201	93736400	1.30575e-06	23.9957	Intergenic	CD274		chr1	57057401	57057600	4.08281e-05	-39.2691	Intergenic	THBS2		chr1	56209401	56209600	0.0389978	25.8571	Intergenic	THBS2		chr1	44732001	44732200	0.00671012	-33.9286	Intergenic	MIR8873B
chr15	16031601	16031800	1.09e-07	49.0498	Intergenic	PRDX1		chr1	81716001	81716200	0.04643	-19.5748	Intergenic	GNAQ		chr1	94290401	94290600	0.00792274	19.0522	Intergenic	CD274		chr1	57534601	57534800	2.71558e-05	-17.0622	Intergenic	PLN		chr1	56331801	56332000	0.00330636	23.861	Intergenic	THBS2		chr1	44782001	44782200	0.0130726	-25.6167	Intergenic	MIR8873B
chr1	52320601	52320800	2.62e-07	19.9562	Intergenic	QKI		chr1	82107001	82107200	0.00368333	-15.6863	Intergenic	GNAQ		chr1	95070001	95070200	2.42926e-12	29.4667	Intergenic	CD274		chr1	57649401	57649600	0.0454376	-21.0875	Intergenic	PLN		chr1	56339201	56339400	0.00367868	42.9664	Intergenic	THBS2		chr1	44782201	44782400	8.57084e-11	-20.5972	Intergenic	MIR8873B
chr7	10059401	10059600	8.29e-14	49.0385	Intergenic	TRAF5		chr1	82733401	82733600	0.00713829	-21.7391	Intergenic	GNAQ		chr1	95074401	95074600	1.32627e-06	22.6448	Intergenic	CD274		chr1	57783401	57783600	2.16994e-07	-38.614	Intergenic	PLN		chr1	56370601	56370800	0.000431463	19.837	Intergenic	THBS2		chr1	44879001	44879200	0.0428616	-38.0682	Intergenic	NOX3
chr35	5007401	5007600	5.51e-06	48.9796	Intergenic	SSR1		chr1	83584201	83584400	0.0152426	-21.3836	Intergenic	ANXA1		chr1	95100201	95100400	0.000526364	25.9319	Intergenic	CD274		chr1	57857001	57857200	1.20715e-05	-51.0121	Intergenic	PLN		chr1	56541201	56541400	7.5458e-05	64.2857	Intergenic	THBS2		chr1	44969601	44969800	0.00390472	-27.3025	Intergenic	NOX3
chr1	53019201	53019400	0.00938859	23.644	Intergenic	T		chr1	85225201	85225400	0.000402092	-24	Intergenic	ALDH1A1		chr1	95124401	95124600	0.00434418	20.5728	Intergenic	CD274		chr1	58450801	58451000	7.81546e-09	-44.3841	Intergenic	PLN		chr1	56553201	56553400	0.00131205	45.614	Intergenic	THBS2		chr1	45485201	45485400	0.000653002	-47.7273	Intergenic	NOX3
chr18	44922001	44922200	3.16e-192	48.9154	Intergenic	CTSD		chr1	85578401	85578600	0.00016409	-21.0392	Intergenic	ALDH1A1		chr1	95279001	95279200	4.77398e-08	24.964	Intergenic	CD274		chr1	59473801	59474000	1.50324e-09	-59.1837	Intergenic	PLN		chr1	56554601	56554800	0.035096	19.0261	Intergenic	THBS2		chr1	45920401	45920600	0.00881646	-35.4567	Intergenic	NOX3
chr8	1703201	1703400	5.13e-15	48.8638	Intergenic	LOC100683286		chr1	85864001	85864200	0.0295186	-16.0837	Intergenic	ALDH1A1		chr1	95664201	95664400	0.0393144	23.0769	Intergenic	CD274		chr1	60191201	60191400	0.0123709	-31.3559	Intergenic	GJA1		chr1	56563401	56563600	0.000155905	26.1606	Intergenic	THBS2		chr1	46637601	46637800	0.00535575	-15.4762	Intergenic	NOX3
chr11	62884601	62884800	2.55e-17	48.8347	Intergenic	MIR32		chr1	87024601	87024800	0.00162791	-16.982	Intergenic	MIR204		chr1	95752601	95752800	0.00251421	21.7515	Intergenic	MIRLET7D		chr1	62093201	62093400	4.57139e-06	-18.8699	Intergenic	TRDN		chr1	56571401	56571600	0.043598	22.8989	Intergenic	THBS2		chr1	46866201	46866400	0.000300205	-17.452	Intergenic	EZR
chr21	42749601	42749800	0.000429584	48.75	Intergenic	ANO5		chr1	87366201	87366400	0.0372417	-22.7582	Intergenic	MIR204		chr1	95820601	95820800	9.85692e-06	36.2103	Intergenic	MIRLET7D		chr1	62226601	62226800	0.0105575	-23.0676	Intergenic	TRDN		chr1	57168801	57169000	0.00717298	46.6653	Intergenic	THBS2		chr1	46866601	46866800	0.00118682	-54.1667	Intergenic	EZR
chr4	25311401	25311600	9.92e-15	48.6852	Intergenic	AP3M1		chr1	87372601	87372800	4.86e-09	-18.376	Intergenic	MIR204		chr1	95870601	95870800	0.00032217	26.8048	Intergenic	MIRLET7D		chr1	63842201	63842400	0.00232103	-17.3588	Intergenic	TRDN		chr1	57316801	57317000	0.00138906	55.9322	Intergenic	THBS2		chr1	47077601	47077800	0.0173421	-22.2222	Intergenic	EZR
chr1	54130801	54131000	2.54e-12	24.156	Intergenic	T		chr1	87632801	87633000	0.0225844	-24.7253	Intergenic	TJP2		chr1	96222001	96222200	0.0232254	16.5034	Intergenic	MIRLET7D		chr1	63892401	63892600	8.25399e-05	-31.129	Intergenic	TRDN		chr1	57532201	57532400	0.0114338	25.2193	Intergenic	PLN		chr1	47479601	47479800	0.0208664	-23.5849	Intergenic	EZR
chr1	54210401	54210600	2.71e-09	21.2832	Intergenic	T		chr1	87970401	87970600	0.0106826	-22.8535	Intergenic	TJP2		chr1	96423201	96423400	0.00237488	24.2755	Intergenic	MIRLET7D		chr1	64116001	64116200	0.0429247	-18.9908	Intergenic	TRDN		chr1	59071201	59071400	0.000492316	52.8302	Intergenic	PLN		chr1	47512001	47512200	0.000187537	-25.5012	Intergenic	EZR
chr1	54292001	54292200	0.00175238	17.8752	Intergenic	T		chr1	87974801	87975000	0.00487172	-18.2229	Intergenic	TJP2		chr1	96443201	96443400	0.0228226	16.65	Intergenic	MIRLET7D		chr1	64148601	64148800	0.0366555	-17.3333	Intergenic	TRDN		chr1	59880401	59880600	0.0298198	29.2683	Intergenic	GJA1		chr1	47534001	47534200	0.00184508	-22.9885	Intergenic	EZR
chr15	63703201	63703400	3.7e-06	48.6111	Intergenic	MSMO1		chr1	89214001	89214200	0.00173174	-15.2908	Intergenic	CBWD2		chr1	96470201	96470400	2.6495e-14	26.8315	Intergenic	MIRLET7D		chr1	64225801	64226000	5.6303e-06	-37.5	Intergenic	TRDN		chr1	60571401	60571600	0.00492752	33.8146	Intergenic	GJA1		chr1	47588001	47588200	0.000214463	-20.098	Intergenic	EZR
chr1	102519001	102519200	1.55e-07	48.5994	Intergenic	TNNI3		chr1	89351201	89351400	0.00417874	-16.0032	Intergenic	CBWD2		chr1	96719001	96719200	2.47401e-06	16.7226	Intergenic	MIRLET7D		chr1	64267201	64267400	1.48873e-11	-25.9749	Intergenic	TRDN		chr1	60596401	60596600	1.90725e-71	26.473	Intergenic	GJA1		chr1	47722401	47722600	0.022714	-17.4419	Intergenic	EZR
chr1	54341201	54341400	0.000934321	17.9637	Intergenic	T		chr1	89445601	89445800	0.0208766	-20.1786	Intergenic	CBWD2		chr1	96722401	96722600	0.00062978	17.4313	Intergenic	MIRLET7D		chr1	64303801	64304000	0.00370327	-21.9945	Intergenic	TRDN		chr1	60597801	60598000	1.06741e-48	32.2351	Intergenic	GJA1		chr1	47817801	47818000	0.00199204	-18.2648	Intergenic	EZR
chr37	23668201	23668400	3.21e-06	48.5975	Intergenic	PECR		chr1	89563401	89563600	7.54e-09	-20.6857	Intergenic	CBWD2		chr1	96723001	96723200	1.20486e-06	19.8732	Intergenic	MIRLET7D		chr1	64364401	64364600	0.000220238	-20.1218	Intergenic	TRDN		chr1	60598601	60598800	9.54362e-155	35.7116	Intergenic	GJA1		chr1	48058401	48058600	0.0473289	-19.3878	Intergenic	EZR
chr38	357201	357400	8.6e-09	48.5887	Intergenic	OPTC		chr1	89563601	89563800	1.41e-21	-22.5478	Intergenic	CBWD2		chr1	96762601	96762800	6.38491e-05	15.3032	Intergenic	MIRLET7D		chr1	64573401	64573600	0.0463603	-17.6123	Intergenic	TRDN		chr1	60686401	60686600	0.0332122	26.1364	Intergenic	GJA1		chr1	48059801	48060000	0.00510247	-18.2927	Intergenic	EZR
chr37	27249001	27249200	2.5e-10	48.5849	Intergenic	SLC4A3		chr1	89621801	89622000	0.000617824	-20.625	Intergenic	CBWD2		chr1	96792001	96792200	0.0150015	21.1931	Intergenic	MIRLET7D		chr1	65172801	65173000	0.000181525	-23.552	Intergenic	TRDN		chr1	61750201	61750400	0.019243	17.3913	Intergenic	GJA1		chr1	48161201	48161400	0.000115375	-22.8873	3' UTR (NM_001286989, exon 13 of 13)	EZR
chr1	54378801	54379000	0.000579621	17.4831	Intergenic	T		chr1	90657401	90657600	0.00128604	-16.3138	Intergenic	VLDLR		chr1	96827401	96827600	0.000382287	26.1044	Intergenic	MIRLET7D		chr1	65173001	65173200	0.00110327	-18.8741	Intergenic	TRDN		chr1	61870401	61870600	0.0330013	24.7573	Intergenic	TRDN		chr1	48449601	48449800	0.000861515	-35.8508	Intergenic	EZR
chr5	14690401	14690600	1.54e-06	48.5755	Intergenic	SLC37A4		chr1	90755001	90755200	0.0375767	-17.2194	Intergenic	VLDLR		chr1	97027801	97028000	2.62787e-05	23.5294	Intergenic	MIRLET7D		chr1	65502001	65502200	9.1987e-05	-52.2981	Intergenic	TRDN		chr1	62046801	62047000	0.0460372	17.1429	Intergenic	TRDN		chr1	48886401	48886600	0.000155729	-57.6797	Intergenic	MIR1836
chr9	6974601	6974800	9.34e-07	48.5714	Intergenic	SSTR2		chr1	90989601	90989800	7.94e-10	-23.5824	Intergenic	VLDLR		chr1	97143201	97143400	1.06165e-08	25.9025	Intergenic	MIRLET7D		chr1	65946801	65947000	0.0113409	-27.138	Intergenic	ARHGAP18		chr1	62185401	62185600	0.00100184	21.3265	Intergenic	TRDN		chr1	49076401	49076600	0.000216803	-47.4359	Intergenic	MAS1
chr31	31813001	31813200	4.1e-12	48.5441	Intergenic	MIR802		chr1	90989801	90990000	1.47e-05	-24.5416	Intergenic	VLDLR		chr1	97144601	97144800	0.000869747	18.6499	Intergenic	MIRLET7D		chr1	66013601	66013800	2.45645e-08	-34.5422	Intergenic	ARHGAP18		chr1	62943401	62943600	0.00293291	17.0349	Intergenic	TRDN		chr1	49089001	49089200	6.05887e-07	-58.9744	promoter-TSS (NM_001284493)	MAS1
chr17	51785201	51785400	2.1e-06	48.5411	Intergenic	MIR8842		chr1	92279801	92280000	6.32e-05	-20.6002	Intergenic	SLC1A1		chr1	97148001	97148200	0.000780524	20.4132	Intergenic	MIRLET7D		chr1	66016401	66016600	7.24685e-07	-15.7765	Intergenic	ARHGAP18		chr1	63468401	63468600	0.0439639	20.7006	Intergenic	TRDN		chr1	49146601	49146800	0.0144483	-22.7976	Intergenic	IGF2R
chr1	118773201	118773400	1.96e-08	48.5294	Intergenic	RHPN2		chr1	92301801	92302000	0.0378021	-23.352	Intergenic	SLC1A1		chr1	97155201	97155400	0.00109756	21.0782	Intergenic	MIRLET7D		chr1	66095801	66096000	0.0168946	-32.1429	Intergenic	ARHGAP18		chr1	63960001	63960200	1.85942e-13	32.9638	Intergenic	TRDN		chr1	49174001	49174200	0.000635623	-33.6093	intron (NM_001122602, intron 1 of 47)	IGF2R
chr1	54478201	54478400	0.0160252	17.5	Intergenic	T		chr1	92907001	92907200	0.00987982	-21.659	intron (NM_001003139, intron 1 of 11)	SLC1A1		chr1	97162801	97163000	0.0307966	19.9248	Intergenic	MIRLET7D		chr1	66149401	66149600	0.00268544	-24.2894	Intergenic	ARHGAP18		chr1	64253201	64253400	0.00417265	24.0196	Intergenic	TRDN		chr1	49272401	49272600	0.000103411	-40.5691	Intergenic	SLC22A2
chr1	54483801	54484000	0.0487988	15.8654	Intergenic	T		chr1	93121201	93121400	2.06e-05	-22.6648	Intergenic	MIR101-2		chr1	97188401	97188600	9.07887e-09	50.8547	Intergenic	MIRLET7D		chr1	66294601	66294800	0.00309433	-31.3814	Intergenic	ARHGAP18		chr1	64256201	64256400	1.01106e-06	72.0848	Intergenic	TRDN		chr1	49276601	49276800	0.000534896	-23.7637	Intergenic	SLC22A2
chr1	107454601	107454800	6.76e-07	48.4649	Intergenic	DHDH		chr1	94005801	94006000	2.61e-06	-24.5855	Intergenic	CD274		chr1	97277601	97277800	0.00351644	15.5076	Intergenic	MIRLET7D		chr1	66475401	66475600	9.50301e-09	-61.8536	Intergenic	ARHGAP18		chr1	64513601	64513800	0.0498081	23.5714	Intergenic	TRDN		chr1	49427201	49427400	0.00748912	-33.6022	Intergenic	SLC22A2
chr7	36102801	36103000	5.18e-05	48.4524	Intergenic	MIR7180		chr1	94133801	94134000	1.09e-08	-17.8983	Intergenic	CD274		chr1	97326001	97326200	0.0351008	20.6468	Intergenic	MIRLET7D		chr1	66595001	66595200	0.000526809	-18.1944	Intergenic	ARHGAP18		chr1	64691601	64691800	0.00633047	35.2941	Intergenic	TRDN		chr1	49507801	49508000	0.0396857	-37.2659	exon (NM_001286960, exon 12 of 19)	PLG
chr15	51550201	51550400	4.86e-19	48.4314	promoter-TSS	SFRP2		chr1	94386001	94386200	0.0423289	-19.2666	Intergenic	CD274		chr1	97339401	97339600	0.000370682	24.2581	Intergenic	MIRLET7D		chr1	66934201	66934400	5.68918e-13	-24.9263	Intergenic	ARHGAP18		chr1	64764801	64765000	0.0239961	29.4872	Intergenic	TRDN		chr1	49547801	49548000	0.0113109	-42.3077	Intergenic	PLG
chr9	5025201	5025400	7.8e-07	48.366	Intergenic	GALK1		chr1	94763801	94764000	4.86e-09	-23.8835	Intergenic	CD274		chr1	97481001	97481200	4.18555e-06	17.9326	Intergenic	MIRLET7D		chr1	66934801	66935000	0.00503201	-26.1825	Intergenic	ARHGAP18		chr1	64783401	64783600	7.86516e-05	43.1034	Intergenic	TRDN		chr1	49738801	49739000	0.000231981	-27.5862	Intergenic	PLG
chr6	16369401	16369600	6.03e-06	48.3333	Intergenic	PDGFA		chr1	94809201	94809400	0.00134989	-15.3124	Intergenic	CD274		chr1	97734801	97735000	0.000213004	25.7576	Intergenic	MIRLET7D		chr1	66954401	66954600	1.28689e-11	-32.8376	Intergenic	ARHGAP18		chr1	64794001	64794200	0.00183366	20.0831	Intergenic	TRDN		chr1	49748401	49748600	0.000666532	-35.9397	Intergenic	PLG
chr16	8029801	8030000	5.6e-06	48.3077	Intergenic	SSBP1		chr1	94885601	94885800	0.0303802	-19.9134	Intergenic	CD274		chr1	97741001	97741200	0.000124391	47.0213	Intergenic	MIRLET7D		chr1	66963601	66963800	0.0141968	-15.942	Intergenic	ARHGAP18		chr1	65853201	65853400	0.00208227	16	Intergenic	ARHGAP18		chr1	49751001	49751200	0.0101763	-15.4177	Intergenic	PLG
chr1	54686001	54686200	3.07e-05	18.8042	Intergenic	T		chr1	95072001	95072200	0.00128786	-15.2804	Intergenic	CD274		chr1	97963001	97963200	0.00552879	20.9842	Intergenic	MIRLET7F		chr1	67105401	67105600	1.35661e-07	-23.6028	Intergenic	ARHGAP18		chr1	65947601	65947800	0.0100659	16.1188	Intergenic	ARHGAP18		chr1	49827401	49827600	0.00592608	-15.7233	Intergenic	PLG
chr1	54704801	54705000	0.0231233	19.7628	Intergenic	T		chr1	95114201	95114400	2.99e-09	-20.1099	Intergenic	CD274		chr1	98038201	98038400	0.00249895	15.9564	Intergenic	MIRLET7F		chr1	67145001	67145200	0.00052507	-27.683	Intergenic	ARHGAP18		chr1	66148801	66149000	0.000748355	35	Intergenic	ARHGAP18		chr1	49922001	49922200	0.012993	-50.2392	Intergenic	PLG
chr20	57653801	57654000	2.51e-07	48.2323	Intergenic	KISS1R		chr1	95199401	95199600	1.02e-06	-22.3468	Intergenic	CD274		chr1	98045201	98045400	6.74673e-05	17	Intergenic	MIRLET7F		chr1	67862401	67862600	1.07674e-11	-29.4533	Intergenic	ARHGAP18		chr1	66233601	66233800	0.00739219	33.7349	Intergenic	ARHGAP18		chr1	49938401	49938600	2.09938e-05	-38.5744	Intergenic	PLG
chr1	54786401	54786600	3.18e-06	16.1869	Intergenic	T		chr1	95206201	95206400	0.00177809	-16.8489	Intergenic	CD274		chr1	98123001	98123200	0.000553299	17.85	Intergenic	MIRLET7F		chr1	67862601	67862800	6.35335e-07	-26.0348	Intergenic	ARHGAP18		chr1	66544601	66544800	0.0179135	25.3521	Intergenic	ARHGAP18		chr1	49951001	49951200	2.12022e-05	-21.7805	Intergenic	PLG
chr1	54786601	54786800	1.22e-06	20.0518	Intergenic	T		chr1	95227001	95227200	0.0021258	-21.2722	Intergenic	CD274		chr1	98128401	98128600	1.48891e-06	37.3773	Intergenic	MIRLET7F		chr1	68072601	68072800	0.0183257	-16.3553	Intergenic	ARHGAP18		chr1	66560401	66560600	0.0113615	23.1109	Intergenic	ARHGAP18		chr1	50186801	50187000	0.0176692	-22.7726	Intergenic	PLG
chr14	7073401	7073600	4.65e-05	48.19	promoter-TSS	MIR182		chr1	95227201	95227400	0.0495908	-18.4117	Intergenic	CD274		chr1	98167601	98167800	0.000441974	23.6264	Intergenic	MIRLET7F		chr1	68131001	68131200	1.19969e-14	-35.2459	Intergenic	ARHGAP18		chr1	66701001	66701200	5.30261e-05	42.1267	Intergenic	ARHGAP18		chr1	50243601	50243800	0.000271661	-67.5	Intergenic	PLG
chr12	57765001	57765200	0.00128233	48.1884	Intergenic	MCHR2		chr1	95235801	95236000	0.0016788	-19.4061	Intergenic	CD274		chr1	98172001	98172200	2.25495e-10	44.453	Intergenic	MIRLET7F		chr1	68192801	68193000	7.77995e-06	-17.7601	intron (NM_001286967, intron 5 of 15)	ARHGAP18		chr1	66868801	66869000	0.0356497	16.0952	Intergenic	ARHGAP18		chr1	50558801	50559000	0.000541769	-16.996	Intergenic	PLG
chr27	5491001	5491200	2.51e-19	48.1021	Intergenic	ADCY6		chr1	95283401	95283600	0.000133758	-17.5653	Intergenic	CD274		chr1	98221201	98221400	0.000873801	22.1624	Intergenic	MIRLET7F		chr1	68260801	68261000	0.000943736	-32.963	promoter-TSS	ARHGAP18		chr1	66912601	66912800	2.52624e-06	71.2919	Intergenic	ARHGAP18		chr1	50850401	50850600	0.000813267	-34.1463	Intergenic	QKI
chr35	15595001	15595200	0.000314695	48.062	Intergenic	NHLRC1		chr1	95401201	95401400	4.78e-05	-16.8215	Intergenic	CD274		chr1	98257801	98258000	5.42209e-05	17.4018	Intergenic	MIR8893		chr1	68273401	68273600	0.000245476	-16.672	Intergenic	ARHGAP18		chr1	66941601	66941800	0.000801127	59.5105	Intergenic	ARHGAP18		chr1	51273001	51273200	2.60219e-05	-19.6382	Intergenic	QKI
chr6	8302801	8303000	4.11e-05	48.0519	Intergenic	SERPINE1		chr1	95401601	95401800	7.72e-11	-19.7975	Intergenic	CD274		chr1	98294401	98294600	1.596e-05	18.2731	Intergenic	MIR8893		chr1	68278201	68278400	1.03774e-06	-19.8397	Intergenic	ARHGAP18		chr1	67144201	67144400	0.0147654	33.3333	Intergenic	ARHGAP18		chr1	51323401	51323600	0.00986874	-36.3636	Intergenic	QKI
chr20	3853801	3854000	5.88e-13	48.0291	Intergenic	SLC6A6		chr1	95432601	95432800	0.0350613	-22.9437	Intergenic	CD274		chr1	98336401	98336600	2.44345e-07	25.1063	Intergenic	MIR8893		chr1	68279801	68280000	5.7101e-05	-34.9969	Intergenic	ARHGAP18		chr1	67509401	67509600	0.000464415	45.9459	Intergenic	ARHGAP18		chr1	51421601	51421800	0.000744633	-27.0833	Intergenic	QKI
chr7	37872001	37872200	3.49e-06	48	Intergenic	PSEN2		chr1	95481601	95481800	0.0029947	-23.2109	Intergenic	CD274		chr1	98342401	98342600	0.0245584	23.3766	Intergenic	MIR8893		chr1	68282801	68283000	1.09001e-05	-27.2727	Intergenic	ARHGAP18		chr1	67556601	67556800	0.000433769	15.4029	Intergenic	ARHGAP18		chr1	51579401	51579600	0.00396314	-23.3831	Intergenic	QKI
chr1	55055001	55055200	0.0117136	19.028	Intergenic	SMOC2		chr1	95489201	95489400	0.0262199	-16.3214	Intergenic	CD274		chr1	98451601	98451800	0.000894918	18.8189	Intergenic	MIR8893		chr1	68318001	68318200	0.00272829	-15.3846	Intergenic	ARHGAP18		chr1	67605601	67605800	0.00190056	16.1164	Intergenic	ARHGAP18		chr1	51608801	51609000	0.0364779	-42.0147	Intergenic	QKI
chr1	55109601	55109800	0.00406662	23.7363	Intergenic	SMOC2		chr1	95489401	95489600	0.0272185	-17.5926	Intergenic	CD274		chr1	98455001	98455200	2.73699e-20	44.5617	Intergenic	MIR8893		chr1	68421601	68421800	0.0381535	-29.097	Intergenic	ARHGAP18		chr1	67724601	67724800	1.90016e-06	46.473	Intergenic	ARHGAP18		chr1	51995401	51995600	0.000516493	-22.3203	Intergenic	QKI
chr1	55115401	55115600	0.00227463	20.7799	Intergenic	SMOC2		chr1	95711801	95712000	5.01e-05	-22.2931	Intergenic	CD274		chr1	98518601	98518800	7.35245e-05	38.7446	Intergenic	MIR8893		chr1	68445201	68445400	0.0109372	-15.3005	Intergenic	ARHGAP18		chr1	67946801	67947000	7.57488e-05	34.3268	Intergenic	ARHGAP18		chr1	52094801	52095000	0.0284014	-37.5	Intergenic	QKI
chr1	55131601	55131800	0.0112295	18.0749	Intergenic	SMOC2		chr1	95712201	95712400	6.69e-09	-22.0312	Intergenic	CD274		chr1	98520801	98521000	0.0347128	19.3329	Intergenic	MIR8893		chr1	68490401	68490600	0.000922084	-19.4505	Intergenic	ARHGAP18		chr1	68131001	68131200	1.16971e-05	54.9618	Intergenic	ARHGAP18		chr1	52209001	52209200	0.000374983	-20.603	Intergenic	QKI
chr1	55132801	55133000	9.57e-06	19.5946	Intergenic	SMOC2		chr1	95758201	95758400	0.00421142	-18.4553	Intergenic	MIRLET7D		chr1	98580801	98581000	7.84012e-08	20.1923	Intergenic	MIR8893		chr1	68515201	68515400	1.3897e-07	-19.6429	Intergenic	ARHGAP18		chr1	68166401	68166600	0.000496547	48.9362	intron (NM_001286967, intron 11 of 15)	ARHGAP18		chr1	52352801	52353000	0.0292292	-33.2353	Intergenic	QKI
chr34	421801	422000	1.49e-05	48	Intergenic	CTSC		chr1	95858001	95858200	1.52e-05	-21.8347	Intergenic	MIRLET7D		chr1	98675801	98676000	0.00331277	24.9155	Intergenic	MIR8893		chr1	68582001	68582200	2.55351e-05	-19.1897	Intergenic	ARHGAP18		chr1	68232001	68232200	0.00484695	15.965	intron (NM_001286967, intron 2 of 15)	ARHGAP18		chr1	52774401	52774600	0.0468368	-22.3881	Intergenic	QKI
chr1	55141401	55141600	0.00195001	15.3709	Intergenic	SMOC2		chr1	95864001	95864200	2.44e-06	-17.8949	Intergenic	MIRLET7D		chr1	98780801	98781000	0.000131356	22.8571	Intergenic	MIR8893		chr1	68594601	68594800	1.78431e-05	-16.9576	Intergenic	ARHGAP18		chr1	68245001	68245200	0.0182984	17.5718	intron (NM_001286967, intron 2 of 15)	ARHGAP18		chr1	53019001	53019200	0.0174686	-38.0952	Intergenic	T
chr9	50161401	50161600	2.26e-19	47.9955	Intergenic	DBH		chr1	95886801	95887000	3.92e-14	-19.4991	Intergenic	MIRLET7D		chr1	99309401	99309600	7.77238e-05	33.4375	Intergenic	MIR8893		chr1	68596601	68596800	0.0428013	-20.4798	Intergenic	ARHGAP18		chr1	68273001	68273200	0.00517772	25.9615	Intergenic	ARHGAP18		chr1	53208801	53209000	0.000452147	-57.1429	Intergenic	T
chr1	55165801	55166000	0.0182095	15.096	Intergenic	SMOC2		chr1	95897801	95898000	5.33e-05	-16.8293	Intergenic	MIRLET7D		chr1	99430401	99430600	2.67711e-09	18.2984	Intergenic	MIR8893		chr1	68671201	68671400	1.336e-09	-55.3846	Intergenic	ARHGAP18		chr1	68273401	68273600	0.00593672	25.405	Intergenic	ARHGAP18		chr1	53451801	53452000	0.0227675	-22.1198	Intergenic	T
chr27	42254801	42255000	2.87e-06	47.9501	Intergenic	SLC6A12		chr1	96008401	96008600	1.28e-12	-22.6112	Intergenic	MIRLET7D		chr1	99430601	99430800	6.72276e-08	22.5608	Intergenic	MIR8893		chr1	68696201	68696400	0.00461449	-19.659	Intergenic	ARHGAP18		chr1	68324401	68324600	0.0237777	24.3836	Intergenic	ARHGAP18		chr1	53468201	53468400	4.99981e-05	-29.7619	Intergenic	T
chr9	54394801	54395000	2.78e-06	47.8495	Intergenic	MIR8887		chr1	96030401	96030600	0.000782712	-15.922	Intergenic	MIRLET7D		chr1	99431001	99431200	0.00563356	15.9045	Intergenic	MIR8893		chr1	68698801	68699000	0.0205891	-25.5622	Intergenic	ARHGAP18		chr1	68357401	68357600	1.3462e-06	59.7175	Intergenic	ARHGAP18		chr1	53836801	53837000	0.000841153	-31.0236	Intergenic	T
chr9	36694401	36694600	1.09e-05	47.8469	Intergenic	CCL4		chr1	96064401	96064600	0.00968077	-21.3333	Intergenic	MIRLET7D		chr1	99492201	99492400	0.00111626	20.3693	Intergenic	MIR8893		chr1	68717201	68717400	0.000975962	-18.845	Intergenic	ARHGAP18		chr1	68391601	68391800	0.00717385	19.0257	Intergenic	ARHGAP18		chr1	53896801	53897000	0.00182485	-39.0351	Intergenic	T
chr15	3394001	3394200	9.33e-07	47.8261	Intergenic	MYCBP		chr1	96082201	96082400	0.000533765	-18.6178	Intergenic	MIRLET7D		chr1	99492401	99492600	0.00162325	19.9758	Intergenic	MIR8893		chr1	68726801	68727000	0.0100217	-16.0047	Intergenic	ARHGAP18		chr1	68420401	68420600	9.43591e-13	75.0673	Intergenic	ARHGAP18		chr1	53977201	53977400	0.0399311	-15.042	Intergenic	T
chr4	35873401	35873600	1.23e-09	47.7894	Intergenic	LMAN2		chr1	96177601	96177800	0.000530497	-21.4619	Intergenic	MIRLET7D		chr1	99577001	99577200	6.65521e-06	16.2301	Intergenic	MIR8893		chr1	68744201	68744400	0.00113119	-28.0844	Intergenic	ARHGAP18		chr1	68481801	68482000	1.18612e-06	73.8	Intergenic	ARHGAP18		chr1	54048001	54048200	0.025013	-18.4236	Intergenic	T
chr1	55320401	55320600	0.00876253	21.6816	Intergenic	SMOC2		chr1	96218201	96218400	6.82e-05	-19.4711	Intergenic	MIRLET7D		chr1	100138601	100138800	7.44744e-05	16.3399	Intergenic	MIR8893		chr1	68777801	68778000	0.0283978	-15.1406	Intergenic	ARHGAP18		chr1	68770401	68770600	0.00433065	16.3904	Intergenic	ARHGAP18		chr1	54051201	54051400	7.86988e-10	-17.6025	Intergenic	T
chr15	13114201	13114400	1.26e-20	47.7458	Intergenic	CYP4X1		chr1	96300801	96301000	0.0024034	-21.5981	Intergenic	MIRLET7D		chr1	100211001	100211200	0.0061479	17.1676	Intergenic	MIR8893		chr1	68793001	68793200	0.000756902	-16.844	Intergenic	ARHGAP18		chr1	68778401	68778600	0.00186218	15.5723	Intergenic	ARHGAP18		chr1	54098001	54098200	0.015408	-25.7429	Intergenic	T
chr7	79140601	79140800	3.78e-10	47.7273	Intergenic	LOC403581		chr1	96417001	96417200	0.000923523	-24.5283	Intergenic	MIRLET7D		chr1	100520001	100520200	7.18331e-25	23.74	Intergenic	UBE2S		chr1	68802401	68802600	0.000645311	-18.6753	Intergenic	ARHGAP18		chr1	68807801	68808000	0.0190292	16.57	Intergenic	ARHGAP18		chr1	54130401	54130600	0.0113498	-19.4991	Intergenic	T
chr30	17996801	17997000	3.07e-05	47.7151	Intergenic	CYP19A1		chr1	96502001	96502200	0.000265077	-17.196	Intergenic	MIRLET7D		chr1	100596001	100596200	3.2717e-13	29.0878	Intergenic	UBE2S		chr1	68814001	68814200	1.37113e-09	-17.6838	Intergenic	ARHGAP18		chr1	68869601	68869800	3.59896e-08	62.8319	Intergenic	ARHGAP18		chr1	54258001	54258200	6.25883e-12	-29.919	Intergenic	T
chr12	4675001	4675200	5.86e-07	47.7037	Intergenic	RPL10A		chr1	96503201	96503400	0.0177808	-21.3262	Intergenic	MIRLET7D		chr1	100731201	100731400	4.60232e-06	22.4883	Intergenic	UBE2S		chr1	68903801	68904000	0.00623176	-24.1319	Intergenic	ARHGAP18		chr1	68982401	68982600	0.000313312	21.8503	Intergenic	ARHGAP18		chr1	54303801	54304000	0.000151489	-68.7783	Intergenic	T
chr1	55549401	55549600	0.00051564	17.0124	Intergenic	SMOC2		chr1	96550401	96550600	0.00029607	-16.7827	Intergenic	MIRLET7D		chr1	101626601	101626800	5.8725e-16	22.5247	Intergenic	UBE2S		chr1	68926201	68926400	5.3425e-07	-20.0719	Intergenic	ARHGAP18		chr1	69016401	69016600	0.00230126	34.8739	Intergenic	ARHGAP18		chr1	54319001	54319200	3.0883e-07	-18.6961	Intergenic	T
chr9	13017401	13017600	5.36e-05	47.6623	Intergenic	DDX5		chr1	96640601	96640800	3.39e-08	-23.9745	Intergenic	MIRLET7D		chr1	101701201	101701400	0.00701313	34.5223	Intergenic	UBE2S		chr1	68984201	68984400	0.000124584	-26.7029	Intergenic	ARHGAP18		chr1	69026201	69026400	0.0366465	19.5659	Intergenic	ARHGAP18		chr1	54351601	54351800	0.00377806	-30.2177	Intergenic	T
chr1	55588201	55588400	0.0216229	20.9604	Intergenic	SMOC2		chr1	96653601	96653800	2.1e-05	-19.2033	Intergenic	MIRLET7D		chr1	101802801	101803000	0.0219729	15.1515	Intergenic	UBE2S		chr1	69019601	69019800	1.10164e-05	-20.2594	Intergenic	ARHGAP18		chr1	69037401	69037600	0.020167	17.7843	Intergenic	ARHGAP18		chr1	54355401	54355600	0.00250084	-25.2801	Intergenic	T
chr1	55592801	55593000	0.00268998	18.5331	Intergenic	SMOC2		chr1	96662001	96662200	0.0211522	-18.0023	Intergenic	MIRLET7D		chr1	101904401	101904600	0.00502375	23.9833	Intergenic	UBE2S		chr1	69019801	69020000	2.25849e-05	-41.7655	Intergenic	ARHGAP18		chr1	69120801	69121000	4.36707e-11	26.9494	Intergenic	ARHGAP18		chr1	54431601	54431800	0.0017416	-19.6172	Intergenic	T
chr1	55605801	55606000	0.00266179	24.8512	Intergenic	SMOC2		chr1	96690401	96690600	0.022013	-21.3235	Intergenic	MIRLET7D		chr1	102100401	102100600	6.49687e-10	31.3344	Intergenic	UBE2S		chr1	69024201	69024400	0.000157603	-29.6725	Intergenic	ARHGAP18		chr1	69150001	69150200	0.00375313	18.2828	Intergenic	ARHGAP18		chr1	54435601	54435800	0.000328156	-24.0803	Intergenic	T
chr25	5056001	5056200	9.49e-30	47.6487	Intergenic	BRCA2		chr1	96694801	96695000	0.000164989	-17.5253	Intergenic	MIRLET7D		chr1	102104001	102104200	9.92922e-05	20.1667	Intergenic	UBE2S		chr1	69025201	69025400	0.000887206	-16.8917	Intergenic	ARHGAP18		chr1	69168201	69168400	0.000229284	63.125	Intergenic	ARHGAP18		chr1	54438201	54438400	2.46338e-05	-29.0909	Intergenic	T
chrX	56142201	56142400	0.0029931	47.6364	Intergenic	RPS4X		chr1	96710201	96710400	9.05e-06	-20.3843	Intergenic	MIRLET7D		chr1	102174401	102174600	0.0152047	15.1728	Intergenic	UBE2S		chr1	69037001	69037200	4.43185e-06	-33.7349	Intergenic	ARHGAP18		chr1	69229601	69229800	0.00110258	37.5238	Intergenic	ARHGAP18		chr1	54467201	54467400	1.50811e-08	-68.6636	Intergenic	T
chr21	22072001	22072200	0.000253814	47.619	Intergenic	CLNS1A		chr1	96731401	96731600	0.0338846	-20.3279	Intergenic	MIRLET7D		chr1	102266801	102267000	0.00697886	24.3369	Intergenic	UBE2S		chr1	69120401	69120600	2.00886e-16	-41.3832	Intergenic	ARHGAP18		chr1	69264201	69264400	0.0260831	18.7224	Intergenic	ARHGAP18		chr1	54483801	54484000	0.0152875	-37	Intergenic	T
chr8	36052801	36053000	0.00100315	47.6087	Intergenic	SIX1		chr1	96731601	96731800	0.019081	-23.7255	Intergenic	MIRLET7D		chr1	102297601	102297800	3.24271e-12	21.7463	Intergenic	TMEM190		chr1	69140401	69140600	3.49067e-07	-24.4306	Intergenic	ARHGAP18		chr1	69283801	69284000	0.00455013	18.8928	Intergenic	ARHGAP18		chr1	54498201	54498400	3.90867e-05	-41.9683	Intergenic	T
chrX	43409001	43409200	8.68e-08	47.5962	Intergenic	MIR8791B		chr1	96731801	96732000	4.32e-10	-18.5004	Intergenic	MIRLET7D		chr1	102304401	102304600	4.68031e-11	15.1322	Intergenic	TMEM190		chr1	69155401	69155600	4.84674e-33	-60.0916	Intergenic	ARHGAP18		chr1	69318601	69318800	0.00678416	18.9711	Intergenic	ARHGAP18		chr1	54514801	54515000	0.000339852	-20.9478	Intergenic	T
chr1	55620201	55620400	0.00739391	18.587	Intergenic	SMOC2		chr1	96732201	96732400	0.00187121	-21.3983	Intergenic	MIRLET7D		chr1	102331601	102331800	0.000108924	33.046	Intergenic	TMEM190		chr1	69168001	69168200	0.00027307	-15.0917	Intergenic	ARHGAP18		chr1	69341801	69342000	0.0412435	23.3871	Intergenic	ARHGAP18		chr1	54527601	54527800	0.0254625	-18.4174	Intergenic	T
chr5	28955001	28955200	1.65e-09	47.5914	intron (NM_001002967, intron 8 of 9)	MMP3		chr1	96767001	96767200	0.0170501	-16.3108	Intergenic	MIRLET7D		chr1	102340201	102340400	5.00692e-08	52.5926	Intergenic	TMEM190		chr1	69172601	69172800	4.62261e-06	-18.1122	Intergenic	ARHGAP18		chr1	69444801	69445000	2.14548e-11	30.4682	Intergenic	ARHGAP18		chr1	54566401	54566600	0.00156802	-53.4884	Intergenic	T
chr26	11435201	11435400	0.00116761	47.5758	Intergenic	OAS2		chr1	96794401	96794600	0.0221137	-16.7487	Intergenic	MIRLET7D		chr1	102368401	102368600	0.00218578	21.2486	Intergenic	TMEM190		chr1	69223401	69223600	9.08148e-08	-24.9113	Intergenic	ARHGAP18		chr1	69446201	69446400	0.0113152	45.4545	Intergenic	ARHGAP18		chr1	54631801	54632000	0.00219471	-26.2535	Intergenic	T
chr1	55654201	55654400	8.36e-05	23.3982	Intergenic	SMOC2		chr1	96819801	96820000	0.00153183	-16.4828	Intergenic	MIRLET7D		chr1	102549401	102549600	1.05092e-14	34.1772	Intergenic	TNNI3		chr1	69318801	69319000	0.0135751	-17.779	Intergenic	ARHGAP18		chr1	69465001	69465200	0.0223525	19.4829	Intergenic	ARHGAP18		chr1	54685201	54685400	0.000759698	-28	Intergenic	T
chr1	49407201	49407400	5.93e-10	47.5551	Intergenic	SLC22A2		chr1	96825201	96825400	0.000167993	-21.6258	Intergenic	MIRLET7D		chr1	103162001	103162200	3.19128e-05	19.0495	Intergenic	PRPF31		chr1	69354601	69354800	0.00743029	-29.2636	Intergenic	ARHGAP18		chr1	69490801	69491000	0.00513376	29.4314	Intergenic	ARHGAP18		chr1	54695001	54695200	0.0441847	-15.3365	Intergenic	T
chr25	49436001	49436200	1.02e-05	47.4922	Intergenic	MIR8822		chr1	96867801	96868000	0.000748948	-21.7805	Intergenic	MIRLET7D		chr1	103898601	103898800	7.14533e-05	15.9902	Intergenic	VN1R4		chr1	69511801	69512000	0.000218989	-17.2207	Intergenic	ARHGAP18		chr1	69545001	69545200	0.0029182	41.2837	Intergenic	ARHGAP18		chr1	54697001	54697200	0.0205033	-21.8483	Intergenic	T
chrX	796001	796200	1.66e-08	47.4576	Intergenic	SHOX		chr1	97098201	97098400	0.0144126	-18.3982	Intergenic	MIRLET7D		chr1	104313801	104314000	0.0107674	20.7875	Intergenic	MIR8891		chr1	69546801	69547000	0.0195079	-15.8528	Intergenic	ARHGAP18		chr1	69545401	69545600	0.0485971	23.5294	Intergenic	ARHGAP18		chr1	54699201	54699400	0.0244798	-30.0654	Intergenic	T
chr30	14863001	14863200	6.7e-26	47.3697	promoter-TSS	FBN1		chr1	97107401	97107600	0.000296651	-20.9091	Intergenic	MIRLET7D		chr1	104373001	104373200	0.00787975	17.5	Intergenic	MIR8891		chr1	70016201	70016400	1.18672e-08	-21.3177	Intergenic	MIR24-1		chr1	69722401	69722600	0.0369601	20.8382	Intergenic	ARHGAP18		chr1	54719801	54720000	2.0493e-05	-21.0397	Intergenic	T
chr1	55735001	55735200	1.58e-06	17.9083	Intergenic	SMOC2		chr1	97111601	97111800	0.000118509	-23.4328	Intergenic	MIRLET7D		chr1	105461801	105462000	0.0029067	15.2405	Intergenic	MIR99B		chr1	70335601	70335800	0.00102698	-22.2674	Intergenic	MIR24-1		chr1	69804801	69805000	0.0422416	18.7416	Intergenic	ARHGAP18		chr1	54722401	54722600	4.31897e-05	-29.1139	Intergenic	T
chr1	55761801	55762000	0.00282978	15.2381	Intergenic	SMOC2		chr1	97114001	97114200	0.000375168	-16.9014	Intergenic	MIRLET7D		chr1	105571001	105571200	1.53815e-31	30.2301	Intergenic	MIR99B		chr1	70558001	70558200	0.00444863	-15.9596	Intergenic	MIR24-1		chr1	70109001	70109200	8.75642e-08	81.3559	Intergenic	MIR24-1		chr1	54757801	54758000	1.51537e-05	-16.5573	Intergenic	T
chr7	53698601	53698800	9.76e-06	47.3684	Intergenic	SLC39A6		chr1	97147201	97147400	0.00351651	-20.3595	Intergenic	MIRLET7D		chr1	106114201	106114400	4.41234e-05	22.8894	Intergenic	KLK1		chr1	70615601	70615800	5.91224e-10	-16.1956	Intergenic	MIR24-1		chr1	70197601	70197800	0.0424778	21.0277	Intergenic	MIR24-1		chr1	54769401	54769600	0.0253651	-33.9623	Intergenic	T
chr32	28766201	28766400	9.45e-05	47.3684	Intergenic	OSTC		chr1	97159801	97160000	9.44e-16	-24.6829	Intergenic	MIRLET7D		chr1	106205601	106205800	0.00699921	32.6573	Intergenic	KLK1		chr1	70716401	70716600	0.00101861	-26.9804	Intergenic	MIR24-1		chr1	70336801	70337000	1.42345e-05	15.7809	Intergenic	MIR24-1		chr1	54780601	54780800	0.00016971	-36.9565	Intergenic	T
chr33	27810801	27811000	8.72e-07	47.3207	Intergenic	FYTTD1		chr1	97188201	97188400	0.00939479	-18.3535	Intergenic	MIRLET7D		chr1	106221401	106221600	0.000582476	22.3349	Intergenic	KLK1		chr1	70765401	70765600	1.79396e-16	-22.9791	Intergenic	MIR24-1		chr1	70653401	70653600	6.78911e-10	76.1194	Intergenic	MIR24-1		chr1	54786601	54786800	0.0107699	-17.1683	Intergenic	T
chr1	55844401	55844600	0.000358185	17.6051	intron (NM_001177803, intron 1 of 12)	SMOC2		chr1	97224001	97224200	0.000660422	-22.7273	Intergenic	MIRLET7D		chr1	106400401	106400600	1.75349e-05	15.3807	Intergenic	KLK1		chr1	70769801	70770000	0.031206	-15.7828	Intergenic	MIR24-1		chr1	70668001	70668200	0.0116972	22.3359	Intergenic	MIR24-1		chr1	54809201	54809400	0.000842423	-29.5455	Intergenic	T
chr1	55865401	55865600	4.09e-05	22.9918	intron (NM_001177803, intron 1 of 12)	SMOC2		chr1	97232601	97232800	2.85e-06	-17.3808	Intergenic	MIRLET7D		chr1	106672001	106672200	7.49782e-06	22.0317	Intergenic	MIR150		chr1	71052201	71052400	0.00174749	-17.8448	Intergenic	MIR24-1		chr1	70715601	70715800	0.0329313	26.964	Intergenic	MIR24-1		chr1	55020401	55020600	0.00477411	-17.2273	Intergenic	SMOC2
chr8	40704401	40704600	4.1e-06	47.3159	Intergenic	FUT8		chr1	97249201	97249400	0.00969266	-20.7386	Intergenic	MIRLET7D		chr1	106690401	106690600	1.39515e-15	33.6986	Intergenic	MIR150		chr1	71342601	71342800	5.18745e-32	-17.9075	Intergenic	MIR24-1		chr1	71026601	71026800	6.64455e-06	37.0046	Intergenic	MIR24-1		chr1	55111801	55112000	0.000222634	-19.5561	Intergenic	SMOC2
chr18	33156001	33156200	1.17e-08	47.2527	Intergenic	MIR1343		chr1	97258201	97258400	4.71e-07	-19.9424	Intergenic	MIRLET7D		chr1	106704401	106704600	1.12895e-13	35.0084	Intergenic	MIR150		chr1	71620801	71621000	0.0308176	-24.7547	Intergenic	MIR24-1		chr1	71456601	71456800	0.00177804	16.6981	Intergenic	MIR24-1		chr1	55132801	55133000	0.0186424	-20.2516	Intergenic	SMOC2
chr14	41802201	41802400	9.13e-12	47.2053	Intergenic	PLEKHA8		chr1	97270001	97270200	2.23e-05	-21.7881	Intergenic	MIRLET7D		chr1	107067201	107067400	0.00268159	17.4585	Intergenic	FLT3LG		chr1	71664401	71664600	0.00186701	-23.1911	Intergenic	MIR24-1		chr1	71620801	71621000	0.0137053	30.5085	Intergenic	MIR24-1		chr1	55148001	55148200	0.000514328	-25.4438	Intergenic	SMOC2
chr33	30868601	30868800	0.000301199	47.1868	Intergenic	PPP1R2		chr1	97317201	97317400	0.0051487	-20.0985	Intergenic	MIRLET7D		chr1	107380001	107380200	3.22441e-07	23.3392	Intergenic	LHB		chr1	71692401	71692600	1.15316e-05	-38.7097	Intergenic	MIR23B		chr1	71994001	71994200	0.000233326	49.4392	Intergenic	MIR23B		chr1	55150201	55150400	1.14186e-07	-59.2593	Intergenic	SMOC2
chr9	4970401	4970600	0.000388195	47.1429	Intergenic	GALK1		chr1	97376201	97376400	0.0166134	-19.0152	Intergenic	MIRLET7D		chr1	107415001	107415200	7.80638e-06	21.9891	Intergenic	FTL		chr1	72239801	72240000	0.00254581	-19.3548	Intergenic	DAPK1		chr1	72281401	72281600	0.0259898	15.8554	intron (NM_001197157, intron 24 of 24)	DAPK1		chr1	55165801	55166000	0.00119079	-31.4123	Intergenic	SMOC2
chr31	36360601	36360800	5.46e-11	47.1167	Intergenic	TFF3		chr1	97447201	97447400	0.00150428	-22.5855	Intergenic	MIRLET7D		chr1	107587201	107587400	6.53448e-11	22.8043	Intergenic	HSD17B14		chr1	72240001	72240200	0.027837	-15.9184	Intergenic	DAPK1		chr1	72306201	72306400	0.00422717	40.7407	intron (NM_001197157, intron 17 of 24)	DAPK1		chr1	55212201	55212400	0.00468025	-19.1674	Intergenic	SMOC2
chr30	37255801	37256000	3.88e-06	47.0588	Intergenic	CYP1A2		chr1	97455201	97455400	5.29e-05	-20.2614	Intergenic	MIRLET7D		chr1	107703801	107704000	0.000172882	26.2329	Intergenic	RPL18		chr1	72296201	72296400	2.59455e-06	-28.2545	exon (NM_001197157, exon 19 of 25)	DAPK1		chr1	72438801	72439000	0.00422488	33.3333	intron (NM_001197157, intron 1 of 24)	DAPK1		chr1	55278801	55279000	0.0336494	-19.1558	Intergenic	SMOC2
chr1	56330401	56330600	0.000445236	17.1444	Intergenic	THBS2		chr1	97484601	97484800	0.00039613	-15.8317	Intergenic	MIRLET7D		chr1	107704401	107704600	0.0115921	24.2897	Intergenic	RPL18		chr1	72411601	72411800	0.00644752	-15.3247	intron (NM_001197157, intron 1 of 24)	DAPK1		chr1	72474001	72474200	0.0240522	23.5354	Intergenic	DAPK1		chr1	55298801	55299000	0.000176389	-29.5261	Intergenic	SMOC2
chr1	56365801	56366000	3.49e-23	18.0784	Intergenic	THBS2		chr1	97534601	97534800	0.0187762	-19.8703	Intergenic	MIRLET7D		chr1	107736401	107736600	2.49364e-13	36.9421	Intergenic	RPL18		chr1	72621201	72621400	0.00258133	-18.2171	Intergenic	DAPK1		chr1	72563201	72563400	1.1198e-06	29.5543	Intergenic	DAPK1		chr1	55336201	55336400	0.000231839	-65.4784	Intergenic	SMOC2
chr1	56390801	56391000	9.03e-10	24.0969	Intergenic	THBS2		chr1	97538601	97538800	1.65e-28	-19.7909	Intergenic	MIRLET7D		chr1	107738801	107739000	5.11983e-08	29.3969	Intergenic	RPL18		chr1	73012601	73012800	0.00118529	-21.4094	Intergenic	DAPK1		chr1	72563601	72563800	2.79759e-10	59.6685	Intergenic	DAPK1		chr1	55337601	55337800	0.0114231	-23.47	Intergenic	SMOC2
chr1	56393601	56393800	0.00211815	19.3554	Intergenic	THBS2		chr1	97595001	97595200	0.0273226	-19.3653	Intergenic	MIRLET7D		chr1	107783401	107783600	0.0113144	19.1176	Intergenic	RPL18		chr1	73079001	73079200	5.30567e-06	-55.9915	Intergenic	DAPK1		chr1	72738401	72738600	0.000438718	19.2218	Intergenic	DAPK1		chr1	55353401	55353600	0.000617513	-19.697	Intergenic	SMOC2
chr1	56394401	56394600	0.0214931	15.2941	Intergenic	THBS2		chr1	97627401	97627600	0.0130068	-16.8568	Intergenic	MIRLET7D		chr1	107797601	107797800	8.47235e-05	18.3671	Intergenic	RPL18		chr1	73166401	73166600	8.98253e-06	-44.3144	Intergenic	DAPK1		chr1	73012601	73012800	0.0171676	28.83	Intergenic	DAPK1		chr1	55586401	55586600	0.00958084	-37.2799	Intergenic	SMOC2
chr27	1030401	1030600	4.99e-05	47.0044	Intergenic	MIR148B		chr1	97713801	97714000	9.87e-08	-24.8816	Intergenic	MIRLET7D		chr1	107815201	107815400	2.18692e-08	20.8104	Intergenic	RPL18		chr1	73167601	73167800	0.00170047	-22.4172	Intergenic	DAPK1		chr1	73030001	73030200	0.024273	34.7826	Intergenic	DAPK1		chr1	55595001	55595200	0.00315523	-20.8955	Intergenic	SMOC2
chr20	1859601	1859800	2.17e-08	46.9872	Intergenic	SEC61A1		chr1	97714001	97714200	2.88e-08	-18.9143	Intergenic	MIRLET7D		chr1	108328201	108328400	2.34272e-11	22.1976	Intergenic	SELENOW		chr1	73304801	73305000	1.734e-08	-20.6661	Intergenic	DAPK1		chr1	73166401	73166600	0.0498543	23.0769	Intergenic	DAPK1		chr1	55607801	55608000	0.000903837	-18.4052	Intergenic	SMOC2
chr35	10145801	10146000	8.16e-43	46.9699	Intergenic	EDN1		chr1	97719201	97719400	0.000570455	-19.3181	Intergenic	MIRLET7D		chr1	108377601	108377800	4.67564e-05	28.2515	Intergenic	SELENOW		chr1	73576401	73576600	4.9143e-05	-19.8734	Intergenic	DAPK1		chr1	73625401	73625600	0.00173021	29.3919	Intergenic	DAPK1		chr1	55610601	55610800	0.00718116	-22.2222	Intergenic	SMOC2
chr1	96782601	96782800	5.35e-07	46.9697	Intergenic	MIRLET7D		chr1	97719601	97719800	0.000444973	-15.0034	Intergenic	MIRLET7D		chr1	108485201	108485400	0.0432276	16.4904	Intergenic	C5AR1		chr1	73622401	73622600	0.0467956	-16.5875	Intergenic	DAPK1		chr1	73632401	73632600	1.57838e-15	94.7368	Intergenic	DAPK1		chr1	55613401	55613600	0.000684793	-19.4366	Intergenic	SMOC2
chr11	72666201	72666400	3.14e-33	46.9455	Intergenic	TLR4		chr1	97799201	97799400	0.00781484	-18.4952	Intergenic	MIRLET7D		chr1	108649201	108649400	0.00144943	17.3289	Intergenic	C5AR1		chr1	73631001	73631200	3.21777e-15	-42.8213	Intergenic	DAPK1		chr1	73671801	73672000	0.0113914	32.8947	Intergenic	DAPK1		chr1	55615801	55616000	0.0201783	-23.1206	Intergenic	SMOC2
chr1	56538601	56538800	0.0456232	16.0784	Intergenic	THBS2		chr1	97919401	97919600	0.000155996	-18.1818	Intergenic	MIRLET7F		chr1	108921401	108921600	1.58373e-05	20.4722	Intergenic	ARHGAP35		chr1	74042001	74042200	0.000300486	-16.7954	Intergenic	HNRNPK		chr1	74852401	74852600	7.34868e-05	61.7647	Intergenic	HNRNPK		chr1	55620201	55620400	0.0168445	-21.4876	Intergenic	SMOC2
chr1	56556201	56556400	0.00304648	16.1983	Intergenic	THBS2		chr1	97930801	97931000	0.00491494	-24.1071	Intergenic	MIRLET7F		chr1	108960001	108960200	0.00494587	36.3922	intron (NM_001003022, intron 4 of 5)	ARHGAP35		chr1	74042201	74042400	2.67743e-14	-26.4545	Intergenic	HNRNPK		chr1	75076801	75077000	0.0147463	16.2162	Intergenic	HNRNPK		chr1	55621001	55621200	0.0494257	-18.6257	Intergenic	SMOC2
chr1	56574201	56574400	0.00132291	18.0579	Intergenic	THBS2		chr1	98121801	98122000	0.0430752	-15.6732	Intergenic	MIRLET7F		chr1	109461601	109461800	9.58465e-06	39.381	Intergenic	MIR769		chr1	74056801	74057000	5.38558e-23	-31.4092	Intergenic	HNRNPK		chr1	75499401	75499600	3.29987e-11	37.1116	promoter-TSS (NM_001256548)	HNRNPK		chr1	55622201	55622400	0.00447245	-45.5598	Intergenic	SMOC2
chr1	56576401	56576600	4.97e-05	15.8389	Intergenic	THBS2		chr1	98190401	98190600	0.00258075	-21.5942	Intergenic	MIRLET7F		chr1	109489601	109489800	0.00437457	35.0379	Intergenic	MIR769		chr1	74490801	74491000	0.0197453	-29.4828	Intergenic	HNRNPK		chr1	76152001	76152200	0.000415407	60	Intergenic	MIR7-1		chr1	55638601	55638800	0.0307476	-16.9765	Intergenic	SMOC2
chr1	56596401	56596600	3.31e-09	21.6389	Intergenic	THBS2		chr1	98195201	98195400	0.0104854	-19.7093	Intergenic	MIRLET7F		chr1	110062801	110063000	1.01368e-08	16.0851	promoter-TSS (NM_001003256)	VASP		chr1	74618201	74618400	8.16893e-13	-37.158	Intergenic	HNRNPK		chr1	76240801	76241000	0.0410835	20.8559	Intergenic	MIR7-1		chr1	55669801	55670000	0.0189819	-21.875	Intergenic	SMOC2
chr18	44201601	44201800	1.03e-06	46.9388	Intergenic	MIR8861		chr1	98245201	98245400	0.00106126	-23.0405	Intergenic	MIRLET7F		chr1	110088801	110089000	1.52665e-07	25.612	exon (NM_001013844, exon 4 of 4)	FOSB		chr1	75036601	75036800	0.00376791	-28.1377	Intergenic	HNRNPK		chr1	76467401	76467600	0.037007	20	Intergenic	MIR7-1		chr1	55745401	55745600	0.0119314	-18.3107	Intergenic	SMOC2
chr18	45520201	45520400	7.34e-05	46.9203	Intergenic	CTSD		chr1	98246801	98247000	0.00621402	-16.6902	Intergenic	MIRLET7F		chr1	110202401	110202600	0.0266445	15.2291	Intergenic	CKM		chr1	75100401	75100600	5.629e-09	-34.9077	Intergenic	HNRNPK		chr1	76545201	76545400	0.0348989	15.9091	Intergenic	MIR7-1		chr1	55777401	55777600	0.00272351	-17.673	Intergenic	SMOC2
chr3	49166601	49166800	5.16e-12	46.8931	Intergenic	ST8SIA2		chr1	98247201	98247400	0.0138732	-24.1935	Intergenic	MIRLET7F		chr1	110211601	110211800	0.000315973	31.6582	promoter-TSS	CKM		chr1	75782801	75783000	0.00461089	-23.4994	Intergenic	MIR7-1		chr1	77358201	77358400	0.00294317	44.186	Intergenic	MIR7-1		chr1	55907001	55907200	2.46321e-08	-47.6636	intron (NM_001177803, intron 7 of 12)	SMOC2
chr1	57527401	57527600	5.67e-17	19.6864	Intergenic	PLN		chr1	98254001	98254200	0.000475673	-22.5615	Intergenic	MIR8893		chr1	110273001	110273200	0.00445604	25.0591	Intergenic	CKM		chr1	75893201	75893400	2.49742e-17	-15.1855	Intergenic	MIR7-1		chr1	77816401	77816600	0.0246232	15.2492	Intergenic	MIR7-1		chr1	55949801	55950000	0.0010497	-18.1081	intron (NM_001177803, intron 9 of 12)	SMOC2
chr1	57532201	57532400	0.00211907	15.9624	Intergenic	PLN		chr1	98257201	98257400	0.0107708	-20.7502	Intergenic	MIR8893		chr1	110277601	110277800	0.0348514	16.296	Intergenic	CKM		chr1	78410601	78410800	1.08859e-07	-63.4343	Intergenic	GNAQ		chr1	77937601	77937800	0.0201233	19.8191	Intergenic	MIR7-1		chr1	55973801	55974000	0.00909379	-21.5325	intron (NM_001177803, intron 9 of 12)	SMOC2
chr1	57997401	57997600	0.00635764	24.1429	Intergenic	PLN		chr1	98327401	98327600	0.00816895	-21.8705	Intergenic	MIR8893		chr1	110300001	110300200	5.26164e-20	73.2555	Intergenic	CKM		chr1	78659401	78659600	0.000162873	-15.4486	Intergenic	GNAQ		chr1	78445401	78445600	2.40775e-06	34.7222	Intergenic	GNAQ		chr1	55974201	55974400	5.33046e-05	-16.2465	intron (NM_001177803, intron 9 of 12)	SMOC2
chr28	14415401	14415600	0.00110048	46.8571	intron (NM_001197190, intron 1 of 12)	KCNIP2		chr1	98339601	98339800	0.000124613	-18.7765	Intergenic	MIR8893		chr1	110316601	110316800	0.00110983	22.3142	Intergenic	CKM		chr1	78705201	78705400	1.7667e-13	-44.5887	Intergenic	GNAQ		chr1	78846001	78846200	0.0250685	16.4549	Intergenic	GNAQ		chr1	55986001	55986200	0.000119861	-21.1584	TTS (NM_001177803)	SMOC2
chr1	58748001	58748200	0.0241547	16.2561	Intergenic	PLN		chr1	98342401	98342600	0.00739986	-17.5568	Intergenic	MIR8893		chr1	110410801	110411000	6.38424e-10	30.0358	Intergenic	APOC2		chr1	79088201	79088400	0.0182756	-15.8801	Intergenic	GNAQ		chr1	79409401	79409600	0.00171936	33.6289	Intergenic	GNAQ		chr1	55993801	55994000	3.89132e-06	-20.2116	Intergenic	SMOC2
chr13	21392601	21392800	2.71e-25	46.8456	Intergenic	ANXA13		chr1	98494601	98494800	0.00247028	-21.5436	Intergenic	MIR8893		chr1	110411201	110411400	2.82371e-11	61.5385	Intergenic	APOC2		chr1	79355801	79356000	2.64284e-08	-31.2951	Intergenic	GNAQ		chr1	79977201	79977400	0.00341682	34.8837	Intergenic	GNAQ		chr1	56019001	56019200	0.000691253	-30.0971	Intergenic	SMOC2
chr1	60103801	60104000	0.00115246	17.9304	Intergenic	GJA1		chr1	98503801	98504000	0.0281584	-15.4204	Intergenic	MIR8893		chr1	110529401	110529600	0.001332	22.8571	Intergenic	APOC1		chr1	79593601	79593800	2.18792e-05	-15.0968	Intergenic	GNAQ		chr1	80159801	80160000	0.00516224	15.0694	Intergenic	GNAQ		chr1	56080201	56080400	4.44912e-05	-72.8571	Intergenic	SMOC2
chr18	41984601	41984800	1.06e-07	46.8434	Intergenic	MYBPC3		chr1	98520801	98521000	0.00550649	-19.4517	Intergenic	MIR8893		chr1	110572601	110572800	0.019433	26.2972	Intergenic	APOC1		chr1	80301801	80302000	8.04084e-05	-28.2576	Intergenic	GNAQ		chr1	80241001	80241200	4.48859e-05	30.3043	Intergenic	GNAQ		chr1	56173801	56174000	0.0326103	-17.9286	Intergenic	THBS2
chr10	1351601	1351800	2.36e-11	46.8254	Intergenic	STAT6		chr1	98561401	98561600	0.000578716	-16.3523	Intergenic	MIR8893		chr1	111532001	111532200	8.06084e-14	50.4304	Intergenic	XRCC1		chr1	80755801	80756000	1.21006e-14	-43.5142	intron (NM_001003249, intron 1 of 5)	GNAQ		chr1	80856201	80856400	0.0031954	32.4324	intron (NM_001003249, intron 4 of 5)	GNAQ		chr1	56332401	56332600	0.0155724	-32.9519	Intergenic	THBS2
chr25	36813401	36813600	0.000461841	46.8254	Intergenic	MIR320		chr1	98561601	98561800	1.5e-10	-20.0604	Intergenic	MIR8893		chr1	111565001	111565200	3.23992e-09	50.3704	intron (NM_001286982, intron 3 of 16)	XRCC1		chr1	80991801	80992000	6.18327e-06	-16.9039	Intergenic	GNAQ		chr1	81170001	81170200	0.000220607	22.3096	Intergenic	GNAQ		chr1	56340201	56340400	4.91446e-05	-20.8194	Intergenic	THBS2
chr1	63976001	63976200	0.030625	24.2424	Intergenic	TRDN		chr1	98561801	98562000	5.87e-06	-22.7669	Intergenic	MIR8893		chr1	111567601	111567800	3.24491e-14	23.898	intron (NM_001286982, intron 9 of 16)	XRCC1		chr1	81167601	81167800	0.00114418	-19.5629	Intergenic	GNAQ		chr1	82033001	82033200	7.10542e-08	49.4401	Intergenic	GNAQ		chr1	56415601	56415800	1.71351e-07	-46.0731	intron (NM_001197156, intron 7 of 20)	THBS2
chr17	2988001	2988200	3.45e-05	46.8085	Intergenic	RNASEH1		chr1	98563201	98563400	3.23e-15	-21.3692	Intergenic	MIR8893		chr1	111610601	111610800	0.000241124	25.9637	Intergenic	XRCC1		chr1	81168201	81168400	4.30894e-16	-45.2002	Intergenic	GNAQ		chr1	82208001	82208200	0.0327835	29.1176	Intergenic	GNAQ		chr1	56458201	56458400	0.00431208	-41.3043	Intergenic	THBS2
chr1	64043401	64043600	0.0111881	22.2084	Intergenic	TRDN		chr1	98563401	98563600	8.78e-25	-23.7545	Intergenic	MIR8893		chr1	111989601	111989800	0.00011798	15.1831	Intergenic	CEACAM1		chr1	82108201	82108400	0.0341924	-18.8142	Intergenic	GNAQ		chr1	82353201	82353400	0.00118025	30.7768	Intergenic	GNAQ		chr1	56539601	56539800	7.87252e-06	-19.5767	Intergenic	THBS2
chr11	64400401	64400600	1.48e-05	46.7826	Intergenic	MIR32		chr1	98612201	98612400	9.83e-05	-15.8257	Intergenic	MIR8893		chr1	112047201	112047400	0.000198242	34.3803	Intergenic	CEACAM1		chr1	82122001	82122200	0.00685289	-17.0809	Intergenic	GNAQ		chr1	82454801	82455000	0.000774359	56.3725	Intergenic	GNAQ		chr1	56553401	56553600	0.000107804	-33.1818	Intergenic	THBS2
chr1	64489801	64490000	2.24e-05	22.5177	Intergenic	TRDN		chr1	98651201	98651400	0.0126474	-16.5077	Intergenic	MIR8893		chr1	112102601	112102800	4.62845e-09	20.2187	Intergenic	GRIK5		chr1	83111401	83111600	0.0101659	-27.4802	Intergenic	ANXA1		chr1	82707201	82707400	0.0455464	23.4043	Intergenic	GNAQ		chr1	56564801	56565000	0.0141153	-16.3824	Intergenic	THBS2
chr19	2760201	2760400	9.9e-06	46.7647	Intergenic	CLGN		chr1	98658601	98658800	5.15e-07	-21.6961	Intergenic	MIR8893		chr1	112104001	112104200	2.54992e-13	15.7759	Intergenic	GRIK5		chr1	83116001	83116200	0.00791123	-15.8521	Intergenic	ANXA1		chr1	82853401	82853600	0.0285009	28.6667	Intergenic	ANXA1		chr1	56566601	56566800	0.00810104	-23.8629	Intergenic	THBS2
chr29	28593801	28594000	1.15e-05	46.7608	Intergenic	MIR8799B		chr1	98695801	98696000	5.2e-05	-15.7144	Intergenic	MIR8893		chr1	112106601	112106800	0.00134771	22.2431	Intergenic	GRIK5		chr1	83395401	83395600	3.75508e-05	-19.7673	Intergenic	ANXA1		chr1	83395401	83395600	0.0144932	26.8889	Intergenic	ANXA1		chr1	56977601	56977800	0.014679	-18.5185	Intergenic	THBS2
chr21	22425201	22425400	0.000410771	46.7332	Intergenic	SERPINH1		chr1	98699801	98700000	0.0313086	-20.8751	Intergenic	MIR8893		chr1	112108001	112108200	9.18132e-05	15.327	Intergenic	GRIK5		chr1	83583801	83584000	0.0262457	-20.3224	Intergenic	ANXA1		chr1	84842001	84842200	0.04323	21.4912	Intergenic	ANXA1		chr1	57057401	57057600	0.00155374	-48.5714	Intergenic	THBS2
chr22	4460201	4460400	1.84e-05	46.7322	intron (NM_001005869, intron 7 of 7)	HTR2A		chr1	98701001	98701200	1.75e-05	-15.4477	Intergenic	MIR8893		chr1	112143001	112143200	3.86874e-09	17.5705	Intergenic	GRIK5		chr1	83671601	83671800	0.0374833	-16.1972	Intergenic	ANXA1		chr1	85357201	85357400	0.00483126	37.2222	Intergenic	ALDH1A1		chr1	57783401	57783600	0.027374	-27.4322	Intergenic	PLN
chr28	26799401	26799600	0.000113622	46.7306	Intergenic	PNLIPRP1		chr1	98701201	98701400	8.53e-05	-21.925	Intergenic	MIR8893		chr1	112238001	112238200	0.00457194	23.3664	Intergenic	GRIK5		chr1	84499401	84499600	0.00873261	-19.3305	Intergenic	ANXA1		chr1	85865201	85865400	0.00898284	30.8642	Intergenic	ALDH1A1		chr1	57857001	57857200	0.00043265	-55.6561	Intergenic	PLN
chr7	63493801	63494000	4.22e-05	46.7241	Intergenic	CABYR		chr1	99081201	99081400	0.00529685	-19.3016	Intergenic	MIR8893		chr1	112368601	112368800	0.0109093	15.2384	Intergenic	RABAC1		chr1	85585801	85586000	1.23417e-25	-16.705	Intergenic	ALDH1A1		chr1	87765001	87765200	0.0029023	15.7627	Intergenic	TJP2		chr1	58450801	58451000	8.08872e-05	-42.803	Intergenic	PLN
chr1	66017001	66017200	1.54e-24	22.0595	Intergenic	ARHGAP18		chr1	99404401	99404600	0.0464699	-24.8162	Intergenic	MIR8893		chr1	112647601	112647800	1.08974e-08	24.6321	Intergenic	TGFB1		chr1	85949001	85949200	8.35907e-07	-45	Intergenic	MIR204		chr1	87805801	87806000	0.00602119	42.4242	Intergenic	TJP2		chr1	58862401	58862600	0.0184747	-26.8477	Intergenic	PLN
chr1	66149201	66149400	1.76e-11	20.4898	Intergenic	ARHGAP18		chr1	99415801	99416000	0.043044	-20.3947	Intergenic	MIR8893		chr1	112793801	112794000	0.00118794	28.8889	Intergenic	CYP2B6		chr1	86995801	86996000	3.69885e-06	-36.9231	Intergenic	MIR204		chr1	87970401	87970600	0.00593524	20	Intergenic	TJP2		chr1	59473801	59474000	4.02875e-07	-59.1837	Intergenic	PLN
chrX	123831801	123832000	8.15e-11	46.704	Intergenic	CLIC2		chr1	99433601	99433800	2.38e-10	-17.3838	Intergenic	MIR8893		chr1	112989401	112989600	0.000305624	31.1741	Intergenic	RAB4B		chr1	87121001	87121200	2.71277e-05	-43.75	Intergenic	MIR204		chr1	88824801	88825000	3.50247e-06	81.8182	Intergenic	CBWD2		chr1	60466001	60466200	0.00242591	-17.4578	Intergenic	GJA1
chr1	66376001	66376200	0.0079954	16.7323	Intergenic	ARHGAP18		chr1	99479201	99479400	4.84e-10	-20.2056	Intergenic	MIR8893		chr1	113124001	113124200	1.37827e-12	38.9496	Intergenic	MIR8892		chr1	87917801	87918000	2.2203e-05	-39.3971	Intergenic	TJP2		chr1	89057601	89057800	0.0230037	20	Intergenic	CBWD2		chr1	61350201	61350400	0.0168341	-27.8049	Intergenic	GJA1
chr10	22598601	22598800	3.99e-07	46.7014	Intergenic	CYB5R3		chr1	99531001	99531200	0.0257686	-24.7619	Intergenic	MIR8893		chr1	113124201	113124400	1.09118e-16	27.0266	Intergenic	MIR8892		chr1	88735601	88735800	4.82607e-05	-40.6646	Intergenic	CBWD2		chr1	89192601	89192800	5.26221e-09	58.5323	Intergenic	CBWD2		chr1	61733801	61734000	0.0106956	-33.3333	Intergenic	GJA1
chr1	66954401	66954600	8.96e-12	23.8837	Intergenic	ARHGAP18		chr1	100534201	100534400	0.00032913	-15.7884	Intergenic	UBE2S		chr1	113404801	113405000	0.000729298	39.2308	exon (NM_001012340, exon 8 of 11)	AKT2		chr1	89062601	89062800	0.0488921	-15.7407	TTS (NM_001313837)	CBWD2		chr1	89403401	89403600	4.82503e-05	50.7042	Intergenic	CBWD2		chr1	61750401	61750600	0.00287367	-21.5217	Intergenic	GJA1
chr1	67105201	67105400	0.0140954	20.7619	Intergenic	ARHGAP18		chr1	101330001	101330200	9.52e-05	-24.7995	Intergenic	UBE2S		chr1	113414401	113414600	8.23812e-05	45.8788	Intergenic	AKT2		chr1	89282201	89282400	0.00254573	-25.5748	Intergenic	CBWD2		chr1	89451201	89451400	4.79575e-06	26.8235	Intergenic	CBWD2		chr1	61845801	61846000	0.0471503	-18.0247	Intergenic	GJA1
chr3	70221201	70221400	0.000293659	46.6667	Intergenic	SLC2A9		chr1	101384401	101384600	0.0222555	-19.3202	Intergenic	UBE2S		chr1	113428401	113428600	0.000646278	16.628	Intergenic	AKT2		chr1	89563401	89563600	2.65242e-06	-15.6716	Intergenic	CBWD2		chr1	89508401	89508600	0.0426221	15.3864	Intergenic	CBWD2		chr1	61870601	61870800	8.8993e-07	-20.3103	Intergenic	TRDN
chr1	67509401	67509600	0.0283558	19.4862	Intergenic	ARHGAP18		chr1	101396601	101396800	5.66e-06	-21.6847	Intergenic	UBE2S		chr1	113617801	113618000	0.00942037	19.941	Intergenic	AKT2		chr1	89568401	89568600	0.00125556	-26.8925	Intergenic	CBWD2		chr1	89516001	89516200	0.00317942	27.5463	Intergenic	CBWD2		chr1	61962801	61963000	0.00458608	-36.9617	Intergenic	TRDN
chr1	67557001	67557200	1.35e-05	19.7586	Intergenic	ARHGAP18		chr1	101398001	101398200	0.000349066	-15.5078	Intergenic	UBE2S		chr1	113692801	113693000	0.000155182	16.0587	Intergenic	AKT2		chr1	89613401	89613600	0.0174005	-28.6944	Intergenic	CBWD2		chr1	89612001	89612200	0.00203807	34.5588	Intergenic	CBWD2		chr1	62555601	62555800	0.0181366	-19.1518	intron (NM_001003154, intron 12 of 38)	TRDN
chr1	67580801	67581000	1.61e-05	18.1574	Intergenic	ARHGAP18		chr1	101449201	101449400	0.00555319	-16.9222	Intergenic	UBE2S		chr1	113755601	113755800	0.000188021	37.4564	Intergenic	AKT2		chr1	89619001	89619200	0.019041	-22.2772	Intergenic	CBWD2		chr1	89630001	89630200	0.00408069	46.6667	Intergenic	CBWD2		chr1	63468201	63468400	8.37411e-07	-60.2564	Intergenic	TRDN
chr7	75938201	75938400	5.83e-06	46.6667	Intergenic	LOC403581		chr1	101701201	101701400	0.00582335	-22.017	Intergenic	UBE2S		chr1	113891401	113891600	2.25672e-11	19.9898	Intergenic	LGALS4		chr1	89726801	89727000	0.000182799	-21.4839	Intergenic	CBWD2		chr1	89681201	89681400	0.000886503	23.8647	Intergenic	CBWD2		chr1	63598801	63599000	0.0162413	-19.569	Intergenic	TRDN
chr25	49850801	49851000	5.14e-05	46.6667	Intergenic	cOR9S7P		chr1	101759801	101760000	0.0108164	-15.9034	Intergenic	UBE2S		chr1	114184401	114184600	0.000214176	19.2982	Intergenic	LGALS4		chr1	89811001	89811200	0.000824837	-26.1067	Intergenic	CBWD2		chr1	90415801	90416000	0.0375151	25.5814	Intergenic	VLDLR		chr1	63892401	63892600	0.0334335	-22.6054	Intergenic	TRDN
chr35	1443801	1444000	2.15e-08	46.6667	Intergenic	SSR1		chr1	101786801	101787000	0.0110435	-15.2242	Intergenic	UBE2S		chr1	114228401	114228600	6.49286e-06	22.1419	Intergenic	LGALS4		chr1	90689001	90689200	0.0120948	-20.4327	Intergenic	VLDLR		chr1	90801201	90801400	6.80166e-05	26.1905	Intergenic	VLDLR		chr1	63976001	63976200	0.0492933	-22.2222	Intergenic	TRDN
chr1	68255601	68255800	0.00127272	19.0237	intron (NM_001286967, intron 2 of 15)	ARHGAP18		chr1	101904201	101904400	0.0250199	-24.4074	Intergenic	UBE2S		chr1	114290601	114290800	0.0141984	24.3678	Intergenic	LGALS4		chr1	91012201	91012400	5.05822e-07	-55.3981	Intergenic	VLDLR		chr1	90959001	90959200	0.000106802	64.7059	Intergenic	VLDLR		chr1	63976201	63976400	0.0125289	-32.2581	Intergenic	TRDN
chr20	48073601	48073800	0.00131349	46.6403	Intergenic	ADGRE3		chr1	101927201	101927400	0.017043	-15.733	Intergenic	UBE2S		chr1	114358601	114358800	3.88595e-10	24.8556	Intergenic	LGALS4		chr1	91338201	91338400	7.67029e-06	-16.634	Intergenic	VLDLR		chr1	90974601	90974800	0.0348995	28.2946	Intergenic	VLDLR		chr1	64023401	64023600	0.0169178	-30.6818	Intergenic	TRDN
chr1	68282801	68283000	0.00228907	17.9636	Intergenic	ARHGAP18		chr1	102267601	102267800	3.71e-06	-18.6899	Intergenic	UBE2S		chr1	114523401	114523600	0.00199247	15.5172	Intergenic	SPINT2		chr1	91744401	91744600	0.00283295	-37.7622	Intergenic	VLDLR		chr1	91016601	91016800	0.0151974	29.1935	Intergenic	VLDLR		chr1	64223601	64223800	0.003418	-16.2791	Intergenic	TRDN
chrX	91280401	91280600	7.21e-05	46.5686	Intergenic	PGRMC1		chr1	102304401	102304600	7.3e-08	-20.8547	Intergenic	TMEM190		chr1	114564401	114564600	0.0291045	20	Intergenic	SPINT2		chr1	91779401	91779600	0.00189757	-16.5517	Intergenic	VLDLR		chr1	91261401	91261600	0.0334473	15.7148	intron (NM_001286978, intron 4 of 18)	VLDLR		chr1	64225801	64226000	0.0145099	-37.5	Intergenic	TRDN
chr10	17047401	17047600	9.96e-21	46.5635	Intergenic	SELENOO		chr1	102388601	102388800	0.00161504	-20.713	Intergenic	TMEM190		chr1	114853201	114853400	1.66409e-12	44.0806	Intergenic	SPINT2		chr1	92280001	92280200	0.00102574	-25.8687	Intergenic	SLC1A1		chr1	91270201	91270400	0.0441196	28.5714	intron (NM_001286978, intron 17 of 18)	VLDLR		chr1	64226801	64227000	0.0237049	-16.7763	Intergenic	TRDN
chr11	66517801	66518000	0.00098189	46.5587	Intergenic	UGCG		chr1	102388801	102389000	0.0243883	-15.9041	Intergenic	TMEM190		chr1	115461201	115461400	9.82361e-07	23.319	Intergenic	SPINT2		chr1	92290401	92290600	1.4629e-05	-33.3132	Intergenic	SLC1A1		chr1	92197601	92197800	0.00294652	33.0562	Intergenic	SLC1A1		chr1	64239601	64239800	0.00201786	-22.7578	Intergenic	TRDN
chr1	68334401	68334600	0.00152973	15.9292	Intergenic	ARHGAP18		chr1	102464401	102464600	0.0194307	-19.2326	Intergenic	TNNI3		chr1	115757801	115758000	0.0149026	15.381	Intergenic	TYROBP		chr1	93475001	93475200	3.15107e-07	-18.2098	Intergenic	RLN2		chr1	92211001	92211200	0.00858559	30.9219	Intergenic	SLC1A1		chr1	64364401	64364600	0.000150857	-26.5734	Intergenic	TRDN
chr14	58861401	58861600	0.00055415	46.5278	Intergenic	CFTR		chr1	102698601	102698800	0.000188578	-20.3291	Intergenic	NCR1		chr1	115984801	115985000	0.00182334	26.25	Intergenic	TYROBP		chr1	93646201	93646400	0.0127201	-20.5714	Intergenic	CD274		chr1	92383601	92383800	4.26424e-06	84.6154	Intergenic	SLC1A1		chr1	64375201	64375400	0.00602267	-44.4961	Intergenic	TRDN
chr26	27738001	27738200	9.75e-07	46.5167	Intergenic	SPECC1L		chr1	102790001	102790200	4.71e-16	-15.2985	Intergenic	NCR1		chr1	116267801	116268000	0.032233	21.059	Intergenic	TYROBP		chr1	93887001	93887200	1.74207e-09	-16.8189	Intergenic	CD274		chr1	92421401	92421600	0.00338686	22.192	Intergenic	SLC1A1		chr1	64691401	64691600	7.11999e-05	-43.952	Intergenic	TRDN
chr1	900801	901000	1.19e-06	46.5152	Intergenic	CYB5A		chr1	102845401	102845600	7.5e-08	-22.2544	Intergenic	NCR1		chr1	116268801	116269000	0.0211709	16.0027	Intergenic	TYROBP		chr1	93948601	93948800	1.83082e-05	-35.639	Intergenic	CD274		chr1	92430801	92431000	0.0194464	24.4048	Intergenic	SLC1A1		chr1	64922001	64922200	0.0329933	-16.7883	Intergenic	TRDN
chr2	59797401	59797600	1.2e-05	46.5035	Intergenic	MT4		chr1	102846001	102846200	1.15e-09	-22.2619	Intergenic	NCR1		chr1	116503401	116503600	1.81383e-05	39.0909	Intergenic	TYROBP		chr1	94018001	94018200	0.000488616	-15.4406	Intergenic	CD274		chr1	93383801	93384000	0.0356465	19.0681	Intergenic	RLN2		chr1	64967801	64968000	0.00139875	-56.1375	Intergenic	TRDN
chr19	2946801	2947000	1.45e-42	46.4203	Intergenic	CLGN		chr1	102848201	102848400	0.000327741	-17.9505	Intergenic	NCR1		chr1	116549001	116549200	0.00123136	24.5	Intergenic	TYROBP		chr1	94196001	94196200	0.01633	-23.6467	Intergenic	CD274		chr1	93449801	93450000	0.0347748	23.3657	Intergenic	RLN2		chr1	65172801	65173000	0.000133885	-27.2043	Intergenic	TRDN
chr1	68677401	68677600	0.00132645	17.9487	Intergenic	ARHGAP18		chr1	103040601	103040800	0.000490944	-16.599	Intergenic	PRPF31		chr1	116899201	116899400	0.0466146	19.0476	Intergenic	PSENEN		chr1	94540001	94540200	1.34924e-09	-21.2534	Intergenic	CD274		chr1	93736201	93736400	4.19385e-06	26.4957	Intergenic	CD274		chr1	65173001	65173200	0.0195791	-20.7778	Intergenic	TRDN
chr30	755001	755200	5.74e-16	46.4165	Intergenic	MIR8792		chr1	103055401	103055600	1.64e-05	-22.8112	Intergenic	PRPF31		chr1	116904801	116905000	0.000901208	31.7073	Intergenic	PSENEN		chr1	94799201	94799400	0.00827408	-29.5518	Intergenic	CD274		chr1	93920401	93920600	0.00208362	54.3478	Intergenic	CD274		chr1	65502001	65502200	4.9284e-05	-60.8696	Intergenic	TRDN
chr29	41316201	41316400	0.000151142	46.4115	Intergenic	CNGB3		chr1	103064201	103064400	0.000435777	-21.0692	Intergenic	PRPF31		chr1	117109601	117109800	0.00453202	15.528	exon (NM_001003342, exon 11 of 22)	ATP4A		chr1	94885201	94885400	6.87065e-05	-41.098	Intergenic	CD274		chr1	94103001	94103200	6.23543e-05	59.3301	Intergenic	CD274		chr1	66095801	66096000	6.2057e-06	-75	Intergenic	ARHGAP18
chr14	18567801	18568000	6.85e-21	46.3614	Intergenic	MIR653		chr1	103066601	103066800	0.0190888	-18.6822	Intergenic	PRPF31		chr1	117137601	117137800	2.61561e-05	40.4762	Intergenic	KRTDAP		chr1	94886401	94886600	0.00516818	-30.0699	Intergenic	CD274		chr1	94290401	94290600	0.000903837	31.8867	Intergenic	CD274		chr1	66475401	66475600	0.000136669	-65.0794	Intergenic	ARHGAP18
chr10	62238001	62238200	2.58e-09	46.339	Intergenic	COMMD1		chr1	103094401	103094600	5.79e-05	-20.5187	Intergenic	PRPF31		chr1	117145601	117145800	0.0145605	18.1667	Intergenic	KRTDAP		chr1	94959001	94959200	0.00186385	-30.6366	Intergenic	CD274		chr1	94333801	94334000	0.0388599	17.1934	Intergenic	CD274		chr1	66499001	66499200	0.00118122	-50	Intergenic	ARHGAP18
chr20	44422601	44422800	5.46e-51	46.3127	Intergenic	UBA52		chr1	103112801	103113000	0.0356366	-16.502	Intergenic	PRPF31		chr1	117220601	117220800	0.000383063	21.1523	Intergenic	KRTDAP		chr1	94986601	94986800	0.0126678	-16.6667	Intergenic	CD274		chr1	94386001	94386200	0.00545351	39.4799	Intergenic	CD274		chr1	66544401	66544600	0.00267133	-38.0952	Intergenic	ARHGAP18
chr14	7699201	7699400	3.54e-06	46.2963	Intergenic	LEP		chr1	103162201	103162400	0.00254404	-18.1677	Intergenic	PRPF31		chr1	117253001	117253200	2.43412e-05	27.4573	Intergenic	HAMP		chr1	94992001	94992200	0.000835401	-16.189	Intergenic	CD274		chr1	94460001	94460200	0.000203334	34.5238	Intergenic	CD274		chr1	66954801	66955000	9.44819e-07	-18.6757	Intergenic	ARHGAP18
chr1	69033001	69033200	0.0181618	17.1112	Intergenic	ARHGAP18		chr1	103535201	103535400	0.00611174	-17.5	Intergenic	MIR371		chr1	117294001	117294200	0.000103679	23.1838	Intergenic	HAMP		chr1	95125401	95125600	0.000418299	-19.0701	Intergenic	CD274		chr1	94618401	94618600	2.14538e-06	26.6227	Intergenic	CD274		chr1	66993201	66993400	0.0111683	-16.3333	Intergenic	ARHGAP18
chr4	22523201	22523400	4.65e-15	46.2817	Intergenic	PRF1		chr1	103819401	103819600	0.00184894	-20	Intergenic	VN1R4		chr1	117294801	117295000	0.000243827	28.7537	Intergenic	HAMP		chr1	95178201	95178400	0.000155568	-22.8804	Intergenic	CD274		chr1	94799201	94799400	0.0338746	21.4286	Intergenic	CD274		chr1	67145001	67145200	0.000759582	-34.0659	Intergenic	ARHGAP18
chr1	69133801	69134000	6.23e-10	16.1432	Intergenic	ARHGAP18		chr1	103899201	103899400	0.014775	-23.3103	Intergenic	VN1R4		chr1	117310001	117310200	0.021448	17.2242	Intergenic	HAMP		chr1	95227001	95227200	0.0239986	-15.8058	Intergenic	CD274		chr1	94848801	94849000	0.0266936	16.865	Intergenic	CD274		chr1	68166601	68166800	0.000921364	-18.1185	intron (NM_001286967, intron 11 of 15)	ARHGAP18
chr1	69212601	69212800	1.35e-08	15.3033	Intergenic	ARHGAP18		chr1	105460201	105460400	0.021091	-15.8914	Intergenic	MIR99B		chr1	117383001	117383200	1.221e-05	18.1447	Intergenic	FXYD1		chr1	95241001	95241200	0.00546365	-24.0295	Intergenic	CD274		chr1	94883401	94883600	0.0472477	28.7785	Intergenic	CD274		chr1	68278201	68278400	7.22876e-05	-19.8397	Intergenic	ARHGAP18
chr26	7627801	7628000	7.05e-14	46.257	Intergenic	P2RX7		chr1	105461801	105462000	0.00161114	-15.1351	Intergenic	MIR99B		chr1	117400001	117400200	0.00016293	25.5425	Intergenic	FXYD1		chr1	95272601	95272800	1.98518e-17	-33.4359	Intergenic	CD274		chr1	94902601	94902800	0.00261864	35.6621	Intergenic	CD274		chr1	68279801	68280000	0.0100163	-26.0684	Intergenic	ARHGAP18
chr10	6017401	6017600	1.13e-05	46.2567	Intergenic	AVPR1A		chr1	105740401	105740600	1.87e-25	-17.4305	Intergenic	KLK14		chr1	117436801	117437000	0.00477671	23.2172	intron (NM_001195142, intron 5 of 7)	FXYD1		chr1	95278401	95278600	0.000358784	-42.5	Intergenic	CD274		chr1	95072601	95072800	1.47985e-06	27.1686	Intergenic	CD274		chr1	68282801	68283000	0.000253079	-27.2727	Intergenic	ARHGAP18
chr9	6879801	6880000	1.45e-17	46.2291	Intergenic	SSTR2		chr1	105900601	105900800	0.000115713	-17.2819	promoter-TSS	KLK6		chr1	117477601	117477800	0.000948719	23.8387	Intergenic	SCN1B		chr1	95281601	95281800	3.78886e-06	-32.3138	Intergenic	CD274		chr1	95074401	95074600	0.00170397	23.9348	Intergenic	CD274		chr1	68318001	68318200	0.0144234	-15.3846	Intergenic	ARHGAP18
chr8	70151801	70152000	1.07e-05	46.2207	Intergenic	AMN		chr1	105948401	105948600	0.00405223	-15.5211	Intergenic	KLK4		chr1	117517401	117517600	5.20768e-13	49.2569	Intergenic	SCN1B		chr1	95488401	95488600	0.00215469	-33.5036	Intergenic	CD274		chr1	95100201	95100400	1.59751e-05	53.2634	Intergenic	CD274		chr1	68398801	68399000	4.27078e-05	-27.451	Intergenic	ARHGAP18
chr1	69298601	69298800	0.0226981	19.4958	Intergenic	ARHGAP18		chr1	106026401	106026600	0.0241931	-16.416	intron (NM_001003262, intron 2 of 4)	KLK1		chr1	117827601	117827800	0.0496434	23.3333	Intergenic	SCN1B		chr1	95530601	95530800	4.63537e-06	-35.6522	Intergenic	CD274		chr1	95136001	95136200	0.00295488	41.3043	Intergenic	CD274		chr1	68490401	68490600	0.0018083	-21.1413	Intergenic	ARHGAP18
chr20	55336201	55336400	1.01e-07	46.2081	Intergenic	MAP2K2		chr1	106048801	106049000	2.34e-05	-16.1747	Intergenic	KLK1		chr1	117830001	117830200	1.24946e-06	37.3726	Intergenic	SCN1B		chr1	95735001	95735200	0.00159127	-27.1527	Intergenic	CD274		chr1	95139601	95139800	0.0326151	30.1136	Intergenic	CD274		chr1	68515201	68515400	0.0128193	-19.6429	Intergenic	ARHGAP18
chr5	64407601	64407800	1.96e-27	46.1783	Intergenic	GALNS		chr1	106070801	106071000	0.0200113	-15.4545	Intergenic	KLK1		chr1	118332001	118332200	4.25728e-05	23.5766	Intergenic	RHPN2		chr1	95744001	95744200	0.00298909	-20.5212	Intergenic	MIRLET7D		chr1	95175201	95175400	0.0188709	17.4066	Intergenic	CD274		chr1	68582001	68582200	7.76498e-05	-23.2149	Intergenic	ARHGAP18
chr35	3635401	3635600	0.000300005	46.1599	Intergenic	SSR1		chr1	106087601	106087800	4.85e-07	-22.0769	Intergenic	KLK1		chr1	118332401	118332600	0.00812221	18.3333	Intergenic	RHPN2		chr1	95775201	95775400	0.0430618	-18.5929	Intergenic	MIRLET7D		chr1	95188201	95188400	0.00351519	42.9762	Intergenic	CD274		chr1	68582801	68583000	3.55898e-06	-20.598	Intergenic	ARHGAP18
chr2	17053201	17053400	1.18e-06	46.1538	Intergenic	MIR8895		chr1	106235201	106235400	0.0317529	-16.5714	Intergenic	KLK1		chr1	118341201	118341400	0.000131406	26.2417	Intergenic	RHPN2		chr1	95783601	95783800	0.00165065	-21.5035	Intergenic	MIRLET7D		chr1	95239001	95239200	0.00421299	53.743	Intergenic	CD274		chr1	68671201	68671400	1.54313e-06	-55.3846	Intergenic	ARHGAP18
chr1	70558001	70558200	0.00432133	24.2563	Intergenic	MIR24-1		chr1	106235601	106235800	0.00389412	-18.6927	Intergenic	KLK1		chr1	118356201	118356400	0.0023925	15.8186	Intergenic	RHPN2		chr1	95800001	95800200	0.000127548	-28.6974	Intergenic	MIRLET7D		chr1	95279401	95279600	0.000109835	36.8043	Intergenic	CD274		chr1	68672601	68672800	0.0435787	-17.8102	Intergenic	ARHGAP18
chr11	22753001	22753200	1.84e-05	46.1538	Intergenic	PPP2CA		chr1	106271801	106272000	0.000944697	-22.3404	Intergenic	KLK1		chr1	118453401	118453600	0.000184888	28.2195	Intergenic	RHPN2		chr1	95803401	95803600	0.000128294	-38.0354	Intergenic	MIRLET7D		chr1	95725801	95726000	0.0459299	26.3868	Intergenic	CD274		chr1	68691001	68691200	3.04584e-09	-78.125	Intergenic	ARHGAP18
chr11	68530201	68530400	1.07e-06	46.1538	Intergenic	MIR455		chr1	106354801	106355000	0.000253421	-21.4301	Intergenic	KLK1		chr1	118458601	118458800	1.70266e-11	51.4572	Intergenic	RHPN2		chr1	95861801	95862000	0.00437548	-17.1975	Intergenic	MIRLET7D		chr1	95752601	95752800	0.000373081	31.9643	Intergenic	MIRLET7D		chr1	68717401	68717600	0.000733758	-18.8955	Intergenic	ARHGAP18
chr35	3474401	3474600	6.87e-05	46.1538	Intergenic	SSR1		chr1	106433801	106434000	0.01129	-23.0594	Intergenic	KLK1		chr1	118462401	118462600	1.10655e-07	21.6295	Intergenic	RHPN2		chr1	96171001	96171200	0.00373209	-28.5558	Intergenic	MIRLET7D		chr1	95799001	95799200	0.0100846	21.0661	Intergenic	MIRLET7D		chr1	68744201	68744400	5.5608e-08	-57.9545	Intergenic	ARHGAP18
chr1	70775001	70775200	0.032956	17.9663	Intergenic	MIR24-1		chr1	106677401	106677600	0.00033593	-18.4442	Intergenic	MIR150		chr1	118472601	118472800	0.00104264	18.322	Intergenic	RHPN2		chr1	96633001	96633200	1.01341e-05	-22.6094	Intergenic	MIRLET7D		chr1	95802401	95802600	5.01612e-13	70.5271	Intergenic	MIRLET7D		chr1	68777801	68778000	0.00452014	-25.4436	Intergenic	ARHGAP18
chr1	70789001	70789200	1.64e-31	18.1262	Intergenic	MIR24-1		chr1	106802601	106802800	3.05e-08	-22.5439	Intergenic	MIR150		chr1	118543601	118543800	0.0200129	16.3748	Intergenic	RHPN2		chr1	96639601	96639800	0.00689929	-15.4563	Intergenic	MIRLET7D		chr1	95961001	95961200	0.00146681	20.2993	Intergenic	MIRLET7D		chr1	68793001	68793200	0.00598703	-15.9994	Intergenic	ARHGAP18
chr1	71075401	71075600	0.0214262	22.0153	Intergenic	MIR24-1		chr1	106827001	106827200	0.000386457	-15.6343	Intergenic	MIR150		chr1	118544601	118544800	6.83683e-05	18.5037	Intergenic	RHPN2		chr1	96660601	96660800	8.45601e-12	-47.2438	Intergenic	MIRLET7D		chr1	95976601	95976800	0.00182774	52.8736	Intergenic	MIRLET7D		chr1	68808401	68808600	2.67314e-05	-20.4878	Intergenic	ARHGAP18
chr32	10589401	10589600	2.13e-05	46.1039	Intergenic	MEPE		chr1	106956801	106957000	0.00888105	-16.9444	Intergenic	MIR150		chr1	118546401	118546600	0.000345787	31.2782	Intergenic	RHPN2		chr1	96700001	96700200	0.0134713	-27.0468	Intergenic	MIRLET7D		chr1	96201801	96202000	0.0177249	20.1477	Intergenic	MIRLET7D		chr1	68926201	68926400	2.1016e-07	-24.9915	Intergenic	ARHGAP18
chr1	71341201	71341400	4.73e-05	17.8089	Intergenic	MIR24-1		chr1	107131401	107131600	1.24e-12	-20.269	Intergenic	MIR8890		chr1	118566201	118566400	0.00131794	18.7026	Intergenic	RHPN2		chr1	96720401	96720600	0.00221299	-19.7814	Intergenic	MIRLET7D		chr1	96222001	96222200	0.0047354	25.0815	Intergenic	MIRLET7D		chr1	68926401	68926600	3.17786e-07	-31.9421	Intergenic	ARHGAP18
chr10	19611001	19611200	0.00055174	46.0638	Intergenic	PPARA		chr1	107347001	107347200	7.27e-05	-15.5684	Intergenic	NTF4		chr1	118576801	118577000	0.0436856	16.2923	Intergenic	RHPN2		chr1	96722801	96723000	0.00139752	-31.7443	Intergenic	MIRLET7D		chr1	96390601	96390800	0.000769796	54.3689	Intergenic	MIRLET7D		chr1	68984201	68984400	9.85477e-05	-32.5	Intergenic	ARHGAP18
chr15	19096001	19096200	2.1e-07	46.056	Intergenic	RPGRIP1		chr1	107425001	107425200	0.00350025	-23.9588	promoter-TSS	BAX		chr1	118629601	118629800	1.306e-05	16.7669	Intergenic	RHPN2		chr1	96726401	96726600	0.0442564	-25.641	Intergenic	MIRLET7D		chr1	96423201	96423400	0.00180566	40.838	Intergenic	MIRLET7D		chr1	69019601	69019800	0.000863669	-21.3462	Intergenic	ARHGAP18
chr5	36646601	36646800	2.28e-07	46.0317	Intergenic	MYH3		chr1	107434601	107434800	0.0205543	-19.9628	intron (NM_001003160, intron 6 of 6)	BAX		chr1	118633801	118634000	0.0448829	15.811	Intergenic	RHPN2		chr1	96768001	96768200	0.00294353	-30.2083	Intergenic	MIRLET7D		chr1	96453401	96453600	0.000410057	30.7692	Intergenic	MIRLET7D		chr1	69019801	69020000	0.00186899	-39.1304	Intergenic	ARHGAP18
chr33	21215401	21215600	8.38e-07	45.9844	Intergenic	CD80		chr1	107518401	107518600	2.86e-07	-17.2791	promoter-TSS	HSD17B14		chr1	118673801	118674000	1.75547e-09	40.0855	Intergenic	RHPN2		chr1	96793801	96794000	0.00213837	-18.7078	Intergenic	MIRLET7D		chr1	96504401	96504600	0.000822166	59.0164	Intergenic	MIRLET7D		chr1	69024201	69024400	0.000212296	-33.5242	Intergenic	ARHGAP18
chr20	50023801	50024000	5.72e-06	45.9207	Intergenic	EPOR		chr1	107587201	107587400	7.24e-20	-23.0633	Intergenic	HSD17B14		chr1	118856801	118857000	0.000145019	16.5182	Intergenic	RHPN2		chr1	96801001	96801200	6.40534e-05	-21.4945	Intergenic	MIRLET7D		chr1	96505001	96505200	0.00540539	20.3348	Intergenic	MIRLET7D		chr1	69030601	69030800	0.00421542	-23.8382	Intergenic	ARHGAP18
chr1	72169001	72169200	4.74e-17	20.4406	Intergenic	DAPK1		chr1	107685201	107685400	2.84e-10	-18.0075	Intergenic	RPL18		chr1	118942201	118942400	0.00444863	18.4427	Intergenic	RHPN2		chr1	96827201	96827400	4.65337e-07	-24.3441	Intergenic	MIRLET7D		chr1	96506201	96506400	0.00791728	26.1159	Intergenic	MIRLET7D		chr1	69037001	69037200	0.00135403	-33.7349	Intergenic	ARHGAP18
chr30	39817401	39817600	3.76e-51	45.9126	Intergenic	MIR631		chr1	107696401	107696600	0.00248037	-21.2114	Intergenic	RPL18		chr1	119066201	119066400	0.000181705	34.2964	intron (NM_001003008, intron 1 of 22)	RHPN2		chr1	96828601	96828800	0.000571005	-25.2805	Intergenic	MIRLET7D		chr1	96638401	96638600	0.00149044	37.3737	Intergenic	MIRLET7D		chr1	69105801	69106000	0.0171778	-18.4642	Intergenic	ARHGAP18
chr1	72240801	72241000	0.000136342	15.5306	Intergenic	DAPK1		chr1	107723201	107723400	3.42e-05	-24.4106	Intergenic	RPL18		chr1	119202201	119202400	2.97425e-07	17.8386	Intergenic	SLC7A9		chr1	96849401	96849600	7.77429e-08	-19.689	Intergenic	MIRLET7D		chr1	96654401	96654600	0.026603	21.1733	Intergenic	MIRLET7D		chr1	69120401	69120600	0.00139848	-53.8462	Intergenic	ARHGAP18
chr14	13782001	13782200	6.12e-07	45.8378	Intergenic	ABCB1		chr1	107725201	107725400	0.000766508	-20.662	Intergenic	RPL18		chr1	119202601	119202800	0.000259635	16.0418	Intergenic	SLC7A9		chr1	96891401	96891600	0.0329647	-15.3846	Intergenic	MIRLET7D		chr1	96657201	96657400	0.000255506	53.6765	Intergenic	MIRLET7D		chr1	69125001	69125200	0.00257374	-49.3827	Intergenic	ARHGAP18
chr20	27417401	27417600	0.000321939	45.8333	Intergenic	FHIT		chr1	107736401	107736600	0.000235553	-18.6665	Intergenic	RPL18		chr1	119205801	119206000	5.50502e-13	26.1193	promoter-TSS (NM_001048109)	SLC7A9		chr1	96978001	96978200	2.86506e-13	-34.6109	Intergenic	MIRLET7D		chr1	96717001	96717200	0.0172277	21.1696	Intergenic	MIRLET7D		chr1	69140401	69140600	0.0027846	-27.9209	Intergenic	ARHGAP18
chr1	72302401	72302600	0.000551714	20.3867	intron (NM_001197157, intron 18 of 24)	DAPK1		chr1	107769201	107769400	0.00104562	-15.5172	Intergenic	RPL18		chr1	119206201	119206400	1.10795e-05	17.0679	promoter-TSS	SLC7A9		chr1	97003601	97003800	2.50327e-06	-20.5229	Intergenic	MIRLET7D		chr1	96722401	96722600	0.0386796	15.1899	Intergenic	MIRLET7D		chr1	69223401	69223600	2.15063e-05	-24.7867	Intergenic	ARHGAP18
chr28	11034401	11034600	0.000351546	45.8333	Intergenic	GOT1		chr1	107808401	107808600	0.000488646	-17.5466	Intergenic	RPL18		chr1	119249801	119250000	1.19427e-12	48.5088	Intergenic	SLC7A9		chr1	97079401	97079600	0.000850198	-18.3793	Intergenic	MIRLET7D		chr1	96723001	96723200	0.00424205	17.7352	Intergenic	MIRLET7D		chr1	69267001	69267200	9.64684e-05	-31.4655	Intergenic	ARHGAP18
chr26	23384601	23384800	1.34e-06	45.7937	Intergenic	LIF		chr1	107888401	107888600	0.0427834	-20.6131	Intergenic	RPL18		chr1	119428001	119428200	0.035423	20.4244	Intergenic	SLC7A9		chr1	97098201	97098400	0.0261921	-22.3443	Intergenic	MIRLET7D		chr1	96729401	96729600	0.0452782	20.9302	Intergenic	MIRLET7D		chr1	69316001	69316200	0.00848803	-24.3243	Intergenic	ARHGAP18
chr2	10567601	10567800	0.000239499	45.7356	Intergenic	BMI1		chr1	108026801	108027000	4.39e-05	-15.6406	Intergenic	ELSPBP1		chr1	119706201	119706400	4.9714e-11	23.1063	Intergenic	SLC7A9		chr1	97105001	97105200	0.00870736	-17.2445	Intergenic	MIRLET7D		chr1	96767401	96767600	1.10525e-05	16.3446	Intergenic	MIRLET7D		chr1	69332401	69332600	0.0270523	-23.6287	Intergenic	ARHGAP18
chr6	40003001	40003200	0.000214866	45.7347	Intergenic	HAGHL		chr1	108402401	108402600	8.09e-06	-17.2901	Intergenic	SELENOW		chr1	119764201	119764400	1.75328e-07	33.4955	Intergenic	SLC7A9		chr1	97111601	97111800	0.00244156	-23.0169	Intergenic	MIRLET7D		chr1	96782401	96782600	0.0247747	29.1304	Intergenic	MIRLET7D		chr1	69546801	69547000	0.000427268	-24.8983	Intergenic	ARHGAP18
chr21	34641401	34641600	1.98e-06	45.7124	Intergenic	DKK3		chr1	108485001	108485200	0.000172086	-22.0015	Intergenic	C5AR1		chr1	119773801	119774000	2.76766e-07	22.9254	Intergenic	SLC7A9		chr1	97114001	97114200	0.0372824	-17.1795	Intergenic	MIRLET7D		chr1	96784401	96784600	0.00179857	16.9901	Intergenic	MIRLET7D		chr1	70337601	70337800	0.000116131	-40.5797	Intergenic	MIR24-1
chr30	9075801	9076000	2.67e-05	45.6976	Intergenic	PLA2G4B		chr1	108527401	108527600	0.000161455	-16.6978	Intergenic	C5AR1		chr1	119825801	119826000	0.00262314	17.8516	Intergenic	SLC7A9		chr1	97115801	97116000	3.10954e-06	-22.6628	Intergenic	MIRLET7D		chr1	96824001	96824200	4.78492e-10	35.2437	Intergenic	MIRLET7D		chr1	70607001	70607200	0.000113729	-40.9091	Intergenic	MIR24-1
chr1	73254201	73254400	0.000836838	15.3044	Intergenic	DAPK1		chr1	108554801	108555000	5.08e-06	-16.7516	Intergenic	C5AR1		chr1	119870801	119871000	0.0254446	22.6285	Intergenic	SLC7A9		chr1	97132201	97132400	5.03973e-05	-29.3421	Intergenic	MIRLET7D		chr1	96826601	96826800	0.029669	17.5951	Intergenic	MIRLET7D		chr1	70615601	70615800	0.000164851	-17.3172	Intergenic	MIR24-1
chr1	73260201	73260400	0.0209034	17.4051	Intergenic	DAPK1		chr1	108604201	108604400	0.0473474	-19.9338	Intergenic	C5AR1		chr1	119942401	119942600	0.00997581	17.9365	Intergenic	SLC7A9		chr1	97146001	97146200	0.00507933	-15.8936	Intergenic	MIRLET7D		chr1	96827401	96827600	0.00740374	22.7711	Intergenic	MIRLET7D		chr1	70765401	70765600	1.6141e-08	-22.5957	Intergenic	MIR24-1
chr5	13367601	13367800	5.98e-10	45.6916	Intergenic	NECTIN1		chr1	108921801	108922000	1.42e-13	-20.5317	Intergenic	ARHGAP35		chr1	119943401	119943600	0.00259679	15.6571	Intergenic	SLC7A9		chr1	97183401	97183600	2.08852e-06	-27.7329	Intergenic	MIRLET7D		chr1	96934601	96934800	0.0136103	23.8832	Intergenic	MIRLET7D		chr1	70802001	70802200	0.0160989	-29.1091	Intergenic	MIR24-1
chr1	106388401	106388600	4.02e-14	45.6445	Intergenic	KLK1		chr1	108991601	108991800	0.00446964	-23.828	intron (NM_001003022, intron 2 of 5)	ARHGAP35		chr1	120071601	120071800	0.000800686	22.4375	Intergenic	SLC7A9		chr1	97240201	97240400	0.00307737	-34.1176	Intergenic	MIRLET7D		chr1	97110401	97110600	0.000455625	42.8571	Intergenic	MIRLET7D		chr1	71180801	71181000	0.00119536	-22.7125	Intergenic	MIR24-1
chr35	3602201	3602400	2.4e-07	45.613	Intergenic	SSR1		chr1	109209601	109209800	0.013325	-21.7054	Intergenic	SLC1A5		chr1	120149201	120149400	0.000348313	17.279	Intergenic	SLC7A9		chr1	97266401	97266600	2.50653e-07	-15.3242	Intergenic	MIRLET7D		chr1	97143201	97143400	0.000108306	21.344	Intergenic	MIRLET7D		chr1	71342601	71342800	4.00757e-27	-24.2121	Intergenic	MIR24-1
chr5	65630001	65630200	2e-05	45.6012	Intergenic	SLC7A5		chr1	109271801	109272000	4.66e-05	-17.9119	Intergenic	SLC1A5		chr1	120179801	120180000	0.00149577	19.2308	Intergenic	SLC7A9		chr1	97267801	97268000	8.1306e-07	-37.7681	Intergenic	MIRLET7D		chr1	97144601	97144800	0.0138097	15.1669	Intergenic	MIRLET7D		chr1	71370801	71371000	0.00325894	-48.8889	Intergenic	MIR24-1
chr1	74216801	74217000	0.00616853	23.3333	Intergenic	HNRNPK		chr1	109382001	109382200	3.47e-06	-15.4248	Intergenic	SLC1A5		chr1	120237601	120237800	8.40368e-09	23.8117	Intergenic	SLC7A9		chr1	97270201	97270400	3.6616e-07	-21.8622	Intergenic	MIRLET7D		chr1	97171001	97171200	1.5065e-05	62.6667	Intergenic	MIRLET7D		chr1	71664401	71664600	0.00032667	-27.2727	Intergenic	MIR24-1
chr1	74472401	74472600	0.00669453	24.078	Intergenic	HNRNPK		chr1	109400801	109401000	0.00463797	-17.1016	Intergenic	MIR769		chr1	120237801	120238000	6.2364e-12	25.1649	Intergenic	SLC7A9		chr1	97317801	97318000	4.79581e-05	-18.8995	Intergenic	MIRLET7D		chr1	97188401	97188600	1.51417e-05	49.5726	Intergenic	MIRLET7D		chr1	71684801	71685000	0.000650631	-59.7222	Intergenic	MIR23B
chr24	42298401	42298600	1.31e-26	45.5521	Intergenic	BMP7		chr1	109463801	109464000	0.000651569	-18.3306	Intergenic	MIR769		chr1	120407201	120407400	0.000374644	15.6354	Intergenic	SLC7A9		chr1	97325801	97326000	0.0148891	-22.6977	Intergenic	MIRLET7D		chr1	97249201	97249400	0.0484152	17.3851	Intergenic	MIRLET7D		chr1	71993801	71994000	0.0018054	-15.381	Intergenic	MIR23B
chr8	46194801	46195000	2.35e-05	45.515	Intergenic	PSEN1		chr1	109507401	109507600	0.00224763	-22.1802	Intergenic	MIR769		chr1	120467601	120467800	0.000774414	24.204	Intergenic	SLC7A9		chr1	97341801	97342000	0.00259614	-18.8304	Intergenic	MIRLET7D		chr1	97277601	97277800	0.00678802	15.9679	Intergenic	MIRLET7D		chr1	72284001	72284200	0.00133828	-18.4615	exon (NM_001197157, exon 24 of 25)	DAPK1
chr17	43835601	43835800	1.65e-37	45.4962	Intergenic	LOC100687463		chr1	109614801	109615000	0.0185144	-15.3041	Intergenic	MIR769		chr1	120515001	120515200	0.0102082	25.0455	Intergenic	SLC7A9		chr1	97349601	97349800	4.69309e-10	-48.1507	Intergenic	MIRLET7D		chr1	97331801	97332000	0.000416405	48.6111	Intergenic	MIRLET7D		chr1	72294801	72295000	0.00117076	-32.1429	intron (NM_001197157, intron 19 of 24)	DAPK1
chr17	26472401	26472600	3.62e-15	45.4762	Intergenic	SRD5A2		chr1	109633601	109633800	0.0121116	-22.0408	Intergenic	MIR769		chr1	120556201	120556400	0.00591835	31.0687	Intergenic	SLC7A9		chr1	97432001	97432200	0.00010946	-41.7862	Intergenic	MIRLET7D		chr1	97339401	97339600	0.00976303	21.7872	Intergenic	MIRLET7D		chr1	72384401	72384600	0.0193874	-47.9245	intron (NM_001197157, intron 1 of 24)	DAPK1
chr1	76240801	76241000	0.000908472	15.0298	Intergenic	MIR7-1		chr1	109739401	109739600	3.82e-09	-20.768	Intergenic	MIR769		chr1	120558401	120558600	0.013061	16.4779	Intergenic	SLC7A9		chr1	97448401	97448600	0.00113439	-19.9556	Intergenic	MIRLET7D		chr1	97346801	97347000	0.0446766	21.6312	Intergenic	MIRLET7D		chr1	72411601	72411800	0.0247753	-18.1818	intron (NM_001197157, intron 1 of 24)	DAPK1
chr18	44925801	44926000	1.37e-69	45.4609	Intergenic	CTSD		chr1	109744601	109744800	0.000138891	-19.4004	Intergenic	MIR769		chr1	120568201	120568400	1.60365e-05	22.6629	Intergenic	SLC7A9		chr1	97475401	97475600	0.00320411	-17.4269	Intergenic	MIRLET7D		chr1	97373001	97373200	0.0166934	42.8322	Intergenic	MIRLET7D		chr1	72559801	72560000	0.0408765	-26.2325	Intergenic	DAPK1
chr2	32427001	32427200	2.02e-05	45.4545	Intergenic	AKR1C3		chr1	109821401	109821600	2.78e-10	-16.9899	Intergenic	SNRPD2		chr1	120701201	120701400	0.00104901	35.3279	Intergenic	SLC7A9		chr1	97558601	97558800	6.44792e-09	-36.3334	Intergenic	MIRLET7D		chr1	97473401	97473600	0.0160814	26.2868	Intergenic	MIRLET7D		chr1	73079001	73079200	0.000674962	-60.8696	Intergenic	DAPK1
chr18	33593601	33593800	1.98e-05	45.4545	Intergenic	CAPRIN1		chr1	109823401	109823600	0.000237611	-16.5735	Intergenic	SNRPD2		chr1	120830001	120830200	0.0217814	16.7742	Intergenic	MIR578		chr1	97632201	97632400	2.32335e-12	-36.1514	Intergenic	MIRLET7D		chr1	97484201	97484400	0.0167569	26.4508	Intergenic	MIRLET7D		chr1	73082401	73082600	0.000284593	-40.9091	Intergenic	DAPK1
chr20	48356001	48356200	0.00035223	45.4545	Intergenic	PRKACA		chr1	109845401	109845600	1.67e-05	-22.9556	Intergenic	SNRPD2		chr1	120842401	120842600	0.000243697	15.0066	Intergenic	MIR578		chr1	97656801	97657000	0.000137647	-33.8462	Intergenic	MIRLET7D		chr1	97586401	97586600	0.00324866	40.8213	Intergenic	MIRLET7D		chr1	73167601	73167800	0.00462529	-25.9259	Intergenic	DAPK1
chr34	10964201	10964400	0.00199989	45.4545	Intergenic	SLC6A3		chr1	109862801	109863000	1.04e-08	-24.4479	Intergenic	SNRPD2		chr1	120967201	120967400	3.38239e-12	60.5	Intergenic	MIR578		chr1	97721201	97721400	0.00153074	-15.2138	Intergenic	MIRLET7D		chr1	97630201	97630400	0.00744678	49.2424	Intergenic	MIRLET7D		chr1	73202001	73202200	0.0023501	-17.094	Intergenic	DAPK1
chr9	5528601	5528800	1.41e-05	45.4359	Intergenic	SLC9A3R1		chr1	110036001	110036200	0.0110875	-17.8257	Intergenic	VASP		chr1	120981201	120981400	7.57872e-07	52.0606	Intergenic	MIR578		chr1	97739001	97739200	0.0448525	-20.5452	Intergenic	MIRLET7D		chr1	97656601	97656800	0.0397467	17.4725	Intergenic	MIRLET7D		chr1	73236201	73236400	0.0414792	-27.6364	Intergenic	DAPK1
chr2	61552601	61552800	1.12e-11	45.4212	Intergenic	SLC6A2		chr1	110147401	110147600	0.00648204	-23.8254	Intergenic	FOSB		chr1	120986201	120986400	0.00142621	18.6603	Intergenic	MIR578		chr1	97920001	97920200	0.00143962	-21.5696	Intergenic	MIRLET7F		chr1	97721401	97721600	0.0280792	43.0769	Intergenic	MIRLET7D		chr1	73245001	73245200	0.0028941	-56.5217	Intergenic	DAPK1
chr9	48872601	48872800	1.48e-05	45.3861	Intergenic	MIR126		chr1	110213801	110214000	0.0419152	-16.0968	intron (NM_001313776, intron 4 of 7)	CKM		chr1	121008801	121009000	7.90555e-07	37.2975	Intergenic	MIR578		chr1	97930801	97931000	1.35399e-12	-48.1127	Intergenic	MIRLET7F		chr1	97731801	97732000	0.000521009	43.2099	Intergenic	MIRLET7D		chr1	73304801	73305000	0.00212258	-26.3158	Intergenic	DAPK1
chr30	29271201	29271400	1.46e-09	45.3804	Intergenic	OAZ2		chr1	110220001	110220200	0.000242179	-15.2532	Intergenic	CKM		chr1	121109001	121109200	0.0165527	17.6829	Intergenic	MIR578		chr1	98001201	98001400	1.95265e-06	-21.8688	Intergenic	MIRLET7F		chr1	97799201	97799400	0.0215382	28.5714	Intergenic	MIRLET7D		chr1	73576401	73576600	5.91802e-05	-23.5329	Intergenic	DAPK1
chr10	2937801	2938000	1.56e-06	45.3634	Intergenic	MIR26A-2		chr1	110223601	110223800	0.0245497	-16.9732	Intergenic	CKM		chr1	121151001	121151200	0.000246983	15.4167	Intergenic	MIR578		chr1	98032601	98032800	2.0045e-12	-17.9252	Intergenic	MIRLET7F		chr1	97920401	97920600	3.99819e-05	70.4301	Intergenic	MIRLET7F		chr1	73631001	73631200	1.58019e-16	-52.2922	Intergenic	DAPK1
chr31	37348401	37348600	1.64e-05	45.3618	Intergenic	CRYAA		chr1	110258401	110258600	0.0286482	-16.129	Intergenic	CKM		chr1	121179001	121179200	0.000989147	20.1308	Intergenic	MIR578		chr1	98070201	98070400	0.00662043	-16.1616	Intergenic	MIRLET7F		chr1	97963001	97963200	0.00106336	29.3212	Intergenic	MIRLET7F		chr1	73744001	73744200	0.0365958	-21.7143	Intergenic	DAPK1
chr1	79593201	79593400	0.00231476	15.71	Intergenic	GNAQ		chr1	110265201	110265400	2.24e-06	-22.6519	Intergenic	CKM		chr1	121185001	121185200	3.49665e-07	16.7715	Intergenic	MIR578		chr1	98074601	98074800	1.86774e-06	-18.3743	Intergenic	MIRLET7F		chr1	98038201	98038400	0.00699044	17.8082	Intergenic	MIRLET7F		chr1	74042001	74042200	0.0257438	-15.7212	Intergenic	HNRNPK
chr5	32177601	32177800	4.98e-05	45.2991	Intergenic	MIR324		chr1	110338001	110338200	0.00507863	-15.8087	Intergenic	CKM		chr1	121221401	121221600	0.00246199	15.8797	Intergenic	MIR578		chr1	98116001	98116200	0.00407882	-42.1667	Intergenic	MIRLET7F		chr1	98045201	98045400	0.00236335	17	Intergenic	MIRLET7F		chr1	74042201	74042400	5.00692e-07	-22.002	Intergenic	HNRNPK
chr4	59140801	59141000	9.27e-13	45.2841	exon (NM_001003073, exon 12 of 22)	PDE6A		chr1	110341001	110341200	4.12e-23	-24.0032	Intergenic	CKM		chr1	121227001	121227200	7.71481e-15	20.6436	Intergenic	MIR578		chr1	98125401	98125600	0.0251845	-21.4493	Intergenic	MIRLET7F		chr1	98066001	98066200	0.0236842	16.6667	Intergenic	MIRLET7F		chr1	74056801	74057000	5.83492e-09	-25.9706	Intergenic	HNRNPK
chr1	80215601	80215800	1.52e-08	18.9893	Intergenic	GNAQ		chr1	110344801	110345000	0.0494857	-20.4361	Intergenic	CKM		chr1	121304201	121304400	3.87449e-11	24.1418	Intergenic	MIR578		chr1	98169201	98169400	0.0361647	-18.9935	Intergenic	MIRLET7F		chr1	98071601	98071800	0.00024	46.062	Intergenic	MIRLET7F		chr1	74588401	74588600	3.14923e-05	-30.7692	Intergenic	HNRNPK
chr6	31821001	31821200	9.92e-08	45.2559	Intergenic	TNP2		chr1	110349201	110349400	0.0221097	-16.0471	Intergenic	CKM		chr1	121430401	121430600	0.0316286	15.9091	Intergenic	MIR578		chr1	98187801	98188000	7.90809e-05	-17.6683	Intergenic	MIRLET7F		chr1	98089001	98089200	0.0163709	23.2899	Intergenic	MIRLET7F		chr1	74618201	74618400	0.000620562	-29.1426	Intergenic	HNRNPK
chr9	51002001	51002200	3.31e-11	45.2542	Intergenic	GBGT1		chr1	110360801	110361000	0.00852584	-19.1266	Intergenic	APOC2		chr1	121431801	121432000	9.15473e-05	22.291	Intergenic	MIR578		chr1	98195201	98195400	0.000308042	-24.0541	Intergenic	MIRLET7F		chr1	98128401	98128600	0.000163849	61.2903	Intergenic	MIRLET7F		chr1	75026601	75026800	0.000583884	-39.3443	Intergenic	HNRNPK
chr1	80635801	80636000	7.07e-05	15.8324	Intergenic	GNAQ		chr1	110383001	110383200	3.79e-05	-20.7209	Intergenic	APOC2		chr1	121439801	121440000	8.79806e-05	18.5005	Intergenic	MIR578		chr1	98197201	98197400	0.000186389	-34.2857	Intergenic	MIRLET7F		chr1	98167601	98167800	0.00149506	29.2541	Intergenic	MIRLET7F		chr1	76520201	76520400	0.00988421	-23.3333	Intergenic	MIR7-1
chr1	80993001	80993200	7.94e-49	24.4129	Intergenic	GNAQ		chr1	110387201	110387400	0.00486924	-18.0435	Intergenic	APOC2		chr1	121476001	121476200	2.48499e-23	42.1313	Intergenic	MIR578		chr1	98213201	98213400	0.00237527	-15.3746	Intergenic	MIRLET7F		chr1	98169401	98169600	0.00969413	16.6667	Intergenic	MIRLET7F		chr1	76830201	76830400	5.27363e-05	-46.0432	Intergenic	MIR7-1
chrX	15363001	15363200	0.000119927	45.2308	Intergenic	ACE2		chr1	110507401	110507600	0.00144774	-24.0443	promoter-TSS	APOC2		chr1	121476201	121476400	1.90031e-07	27.7008	Intergenic	MIR578		chr1	98230401	98230600	0.000952087	-16.978	Intergenic	MIRLET7F		chr1	98201801	98202000	3.08338e-13	49.1803	Intergenic	MIRLET7F		chr1	78410601	78410800	8.8067e-07	-75.5556	Intergenic	GNAQ
chr30	36974201	36974400	7.21e-110	45.2277	Intergenic	CYP1A2		chr1	110623201	110623400	0.00808754	-16.2405	Intergenic	CEACAM16		chr1	121476801	121477000	7.173e-07	17.7406	Intergenic	MIR578		chr1	98241001	98241200	0.00795065	-31.2253	Intergenic	MIRLET7F		chr1	98240601	98240800	0.000619888	58.3333	Intergenic	MIRLET7F		chr1	78414801	78415000	0.00707451	-20.7143	Intergenic	GNAQ
chr16	16960801	16961000	3.58e-06	45.2083	Intergenic	MIR8850		chr1	111233801	111234000	0.00833921	-18.4295	Intergenic	LOC476445		chr1	121511601	121511800	9.88999e-12	20.695	Intergenic	MIR578		chr1	98242801	98243000	0.000490413	-15.6675	Intergenic	MIRLET7F		chr1	98252401	98252600	0.00869446	34.9677	Intergenic	MIRLET7F		chr1	78444001	78444200	0.00279153	-17.3314	Intergenic	GNAQ
chr12	6998401	6998600	9.96e-09	45.2055	Intergenic	PIM1		chr1	111392401	111392600	0.00218538	-16.473	Intergenic	LOC476445		chr1	121612601	121612800	1.84924e-06	43.628	Intergenic	MIR578		chr1	98244001	98244200	4.40258e-08	-45.5556	Intergenic	MIRLET7F		chr1	98257801	98258000	0.000522622	30.9502	Intergenic	MIR8893		chr1	78659401	78659600	0.0011495	-15.15	Intergenic	GNAQ
chr26	24132001	24132200	8.5e-05	45.1691	Intergenic	SELENOM		chr1	111398401	111398600	0.0203535	-23.1481	Intergenic	LOC476445		chr1	121659801	121660000	0.000621446	17.9172	Intergenic	MIR578		chr1	98244401	98244600	1.79125e-05	-19.8642	Intergenic	MIRLET7F		chr1	98284801	98285000	0.00138663	65.9091	Intergenic	MIR8893		chr1	78800001	78800200	0.0142711	-18.1818	Intergenic	GNAQ
chr4	37944401	37944600	0.00219072	45.1505	Intergenic	MSX2		chr1	111399801	111400000	9.4e-09	-17.0451	Intergenic	LOC476445		chr1	121682001	121682200	0.00574248	19.9585	Intergenic	MIR578		chr1	98244601	98244800	2.79714e-06	-19.2785	Intergenic	MIRLET7F		chr1	98307801	98308000	7.73758e-10	82.1138	Intergenic	MIR8893		chr1	79355801	79356000	7.1167e-06	-30.4957	Intergenic	GNAQ
chr17	21733201	21733400	5.58e-40	45.122	Intergenic	MRPL33		chr1	111519201	111519400	0.0237544	-20.1975	Intergenic	XRCC1		chr1	121686401	121686600	0.00230411	15.4365	Intergenic	MIR578		chr1	98272001	98272200	0.000582573	-21.8128	Intergenic	MIR8893		chr1	98336401	98336600	0.000936325	20.5742	Intergenic	MIR8893		chr1	79409601	79409800	0.000747624	-59.375	Intergenic	GNAQ
chr20	56556001	56556200	6.53e-19	45.1197	Intergenic	SGTA		chr1	111520601	111520800	0.0303566	-16.4157	Intergenic	XRCC1		chr1	121730801	121731000	1.45046e-08	50.1702	Intergenic	MIR578		chr1	98289801	98290000	0.00401827	-23.9599	Intergenic	MIR8893		chr1	98339001	98339200	0.00643526	28.4211	Intergenic	MIR8893		chr1	80301801	80302000	0.0283679	-21.1941	Intergenic	GNAQ
chr1	85132601	85132800	0.00752117	20.5854	Intergenic	ALDH1A1		chr1	111520801	111521000	0.0107212	-16.4071	Intergenic	XRCC1		chr1	121740601	121740800	2.4375e-06	22.1541	Intergenic	MIR578		chr1	98312201	98312400	9.48798e-05	-16.2134	Intergenic	MIR8893		chr1	98342401	98342600	0.000421882	43.6665	Intergenic	MIR8893		chr1	80991801	80992000	1.53895e-05	-17.3486	Intergenic	GNAQ
chr1	85912401	85912600	0.0223536	19.0457	Intergenic	MIR204		chr1	112123401	112123600	6.93e-05	-19.7634	Intergenic	GRIK5		chr1	121767401	121767600	0.010303	19.1539	Intergenic	MIR578		chr1	98339601	98339800	0.00765673	-16.3636	Intergenic	MIR8893		chr1	98353201	98353400	0.0250016	39.2575	Intergenic	MIR8893		chr1	80993201	80993400	0.00160599	-29.1611	Intergenic	GNAQ
chr1	86165801	86166000	0.00226784	22.5733	Intergenic	MIR204		chr1	112142801	112143000	5.44e-05	-24.915	Intergenic	GRIK5		chr1	121785201	121785400	1.00824e-07	29.2791	Intergenic	MIR578		chr1	98353001	98353200	1.18617e-05	-16.7179	Intergenic	MIR8893		chr1	98451601	98451800	1.58124e-06	48.8784	Intergenic	MIR8893		chr1	81168201	81168400	1.39651e-13	-49.0891	Intergenic	GNAQ
chr20	41473401	41473600	6.21e-06	45.098	Intergenic	PTH1R		chr1	112158801	112159000	0.0199831	-16.3636	Intergenic	GRIK5		chr1	121800601	121800800	1.49169e-05	27.9996	Intergenic	MIR578		chr1	98353201	98353400	6.92287e-09	-28.0758	Intergenic	MIR8893		chr1	98518601	98518800	0.000258652	50.6494	Intergenic	MIR8893		chr1	82108201	82108400	0.000176542	-42.087	Intergenic	GNAQ
chr13	33595601	33595800	4.28e-05	45.0961	Intergenic	MIR151		chr1	112179801	112180000	0.00744666	-16.9454	Intergenic	GRIK5		chr1	121820601	121820800	0.0031762	16.8274	Intergenic	MIR578		chr1	98433001	98433200	9.95957e-07	-16.27	Intergenic	MIR8893		chr1	98553801	98554000	0.0119933	16.7578	Intergenic	MIR8893		chr1	82183201	82183400	0.0456596	-38.7413	Intergenic	GNAQ
chr1	86860801	86861000	0.0303061	18.7715	Intergenic	MIR204		chr1	112231801	112232000	6.35e-18	-18.2026	Intergenic	GRIK5		chr1	121829001	121829200	3.65566e-07	16.8318	Intergenic	MIR578		chr1	98455201	98455400	0.000991309	-28.4789	Intergenic	MIR8893		chr1	98556601	98556800	0.00293609	32.4303	Intergenic	MIR8893		chr1	82769001	82769200	1.31208e-08	-22.3051	Intergenic	ANXA1
chr1	86937601	86937800	0.00336759	17.0139	Intergenic	MIR204		chr1	112251001	112251200	0.000262206	-21.1533	Intergenic	GRIK5		chr1	121859801	121860000	0.000126094	16.0113	Intergenic	MIR578		chr1	98488601	98488800	0.0112256	-22.2325	Intergenic	MIR8893		chr1	98557401	98557600	0.0224828	18.0741	Intergenic	MIR8893		chr1	83308601	83308800	0.0190894	-18.1028	Intergenic	ANXA1
chr12	63448801	63449000	5.48e-12	45.0926	Intergenic	FIG4		chr1	112294001	112294200	0.000166735	-20.9511	intron (NM_001287004, intron 12 of 19)	GRIK5		chr1	121860401	121860600	1.26121e-15	32.0938	Intergenic	MIR578		chr1	98491401	98491600	0.0208558	-16.2891	Intergenic	MIR8893		chr1	98565001	98565200	1.00481e-08	47.619	Intergenic	MIR8893		chr1	83332201	83332400	0.0170989	-31.25	Intergenic	ANXA1
chr18	46115201	46115400	1.16e-47	45.0802	Intergenic	H19		chr1	112305601	112305800	0.00470347	-16.4402	intron (NM_001287004, intron 15 of 19)	GRIK5		chr1	121881601	121881800	0.000929137	15.0435	Intergenic	MIR578		chr1	98493001	98493200	0.000416875	-28.6755	Intergenic	MIR8893		chr1	98569601	98569800	0.00882819	27.1658	Intergenic	MIR8893		chr1	84402401	84402600	0.0302558	-17.6471	Intergenic	ANXA1
chr2	53227201	53227400	4.01e-20	45.0765	Intergenic	TAF9		chr1	112317401	112317600	0.00440654	-16.7289	intron (NM_001287004, intron 19 of 19)	RABAC1		chr1	121887601	121887800	2.96799e-08	23.5825	Intergenic	MIR578		chr1	98493201	98493400	5.94823e-08	-20.6067	Intergenic	MIR8893		chr1	98632001	98632200	0.0316528	25.4453	Intergenic	MIR8893		chr1	85168201	85168400	0.00162573	-22.7027	Intergenic	ALDH1A1
chr1	4308001	4308200	2.15e-45	45.0518	Intergenic	CYB5A		chr1	112328601	112328800	0.00904784	-18.75	Intergenic	RABAC1		chr1	121893601	121893800	0.0126523	28.2051	Intergenic	MIR578		chr1	98499801	98500000	9.7688e-05	-24.5574	Intergenic	MIR8893		chr1	98633201	98633400	0.0122379	33.2418	Intergenic	MIR8893		chr1	85254801	85255000	8.50702e-08	-54.4528	Intergenic	ALDH1A1
chr1	87586601	87586800	0.012042	15.1667	Intergenic	TJP2		chr1	112383601	112383800	0.00472219	-21.4722	Intergenic	CD79A		chr1	121953401	121953600	0.00300657	16.7309	Intergenic	MIR578		chr1	98546201	98546400	2.95868e-06	-36.6197	Intergenic	MIR8893		chr1	98636801	98637000	0.00183831	52.0325	Intergenic	MIR8893		chr1	85828401	85828600	0.0213896	-21.1317	Intergenic	ALDH1A1
chr1	87621801	87622000	1.4e-07	21.8678	Intergenic	TJP2		chr1	112414001	112414200	0.000388501	-17.237	promoter-TSS	CD79A		chr1	121976401	121976600	1.95367e-19	42.0215	Intergenic	MIR578		chr1	98554801	98555000	0.000626562	-29.1249	Intergenic	MIR8893		chr1	98638601	98638800	0.028217	31.6017	Intergenic	MIR8893		chr1	85934001	85934200	0.0447824	-20.7576	Intergenic	MIR204
chr1	87918401	87918600	0.0380986	23.6491	Intergenic	TJP2		chr1	112437201	112437400	2.8e-05	-22.3324	Intergenic	CD79A		chr1	122031201	122031400	0.0257714	26.6667	Intergenic	MIR578		chr1	98561401	98561600	0.0105068	-15.7649	Intergenic	MIR8893		chr1	98641001	98641200	0.00691865	35.9048	Intergenic	MIR8893		chr1	85949001	85949200	0.000304062	-45	Intergenic	MIR204
chr23	49863001	49863200	1.7e-07	45.0498	Intergenic	GMPS		chr1	112493401	112493600	0.000865858	-22.6845	Intergenic	CEACAM23		chr1	122035801	122036000	0.00182539	17.3656	Intergenic	MIR578		chr1	98563401	98563600	2.60069e-07	-17.0811	Intergenic	MIR8893		chr1	98671001	98671200	0.0124687	29.5082	Intergenic	MIR8893		chr1	87121001	87121200	0.000322747	-50	Intergenic	MIR204
chr1	87981001	87981200	0.0225957	23.4059	Intergenic	TJP2		chr1	112515801	112516000	1.1e-05	-24.6667	Intergenic	CEACAM23		chr1	122061201	122061400	3.28591e-11	30.7448	Intergenic	MIR578		chr1	98564601	98564800	0.000163382	-22.0573	Intergenic	MIR8893		chr1	98675801	98676000	0.00324885	34.4646	Intergenic	MIR8893		chr1	87260401	87260600	0.00033036	-30.057	Intergenic	MIR204
chr20	42679401	42679600	3.48e-05	45.0135	Intergenic	CCR9		chr1	112565601	112565800	0.0158049	-15.2225	Intergenic	TGFB1		chr1	122129001	122129200	0.000107262	28.9483	Intergenic	MIR578		chr1	98565601	98565800	0.0392716	-16.0419	Intergenic	MIR8893		chr1	98691601	98691800	2.06627e-07	81.25	Intergenic	MIR8893		chr1	87485201	87485400	0.00126658	-34.7458	Intergenic	MIR204
chr9	3058201	3058400	0.000151769	45	Intergenic	SYNGR2		chr1	112580601	112580800	0.0226182	-18.4293	Intergenic	TGFB1		chr1	122129401	122129600	4.23689e-09	23.1104	Intergenic	MIR578		chr1	98566001	98566200	0.00700738	-15.6218	Intergenic	MIR8893		chr1	98699201	98699400	0.0410835	34.8668	Intergenic	MIR8893		chr1	87765201	87765400	0.000284623	-48.5714	Intergenic	TJP2
chr9	3908401	3908600	1.9e-05	44.9395	Intergenic	MIR6516		chr1	112604601	112604800	0.00343422	-17.4581	Intergenic	TGFB1		chr1	122134601	122134800	0.0401849	20.8262	Intergenic	MIR578		chr1	98625801	98626000	0.000186073	-26.4303	Intergenic	MIR8893		chr1	99081201	99081400	0.000961017	61.2329	Intergenic	MIR8893		chr1	87917801	87918000	0.00203255	-36.9932	Intergenic	TJP2
chr1	72389001	72389200	7.41e-06	44.898	intron (NM_001197157, intron 1 of 24)	DAPK1		chr1	112665201	112665400	0.0146179	-20.082	Intergenic	TGFB1		chr1	122253601	122253800	0.0149723	30.2222	Intergenic	MIR578		chr1	98646801	98647000	0.00540563	-21.222	Intergenic	MIR8893		chr1	99118601	99118800	0.0212596	22.9896	Intergenic	MIR8893		chr1	87974801	87975000	1.75343e-05	-30.622	Intergenic	TJP2
chr1	88260801	88261000	0.000194351	16.9846	Intergenic	TJP2		chr1	112988401	112988600	0.0206373	-16.1775	Intergenic	RAB4B		chr1	122279201	122279400	3.40006e-07	16.3209	Intergenic	MIR578		chr1	98647601	98647800	0.000409055	-25.8563	Intergenic	MIR8893		chr1	99301201	99301400	0.0124569	24.3243	Intergenic	MIR8893		chr1	87977001	87977200	0.00340074	-17.635	Intergenic	TJP2
chr9	3543201	3543400	3.99e-28	44.8864	Intergenic	MIR6516		chr1	112994201	112994400	0.0228195	-20.4374	Intergenic	RAB4B		chr1	122446601	122446800	0.0417725	16.1706	Intergenic	MIR578		chr1	98666601	98666800	9.40061e-06	-32.0976	Intergenic	MIR8893		chr1	99309401	99309600	0.0109757	30.1042	Intergenic	MIR8893		chr1	88157201	88157400	0.00062931	-19.5572	exon (NM_001003204, exon 6 of 24)	TJP2
chr1	88670001	88670200	0.0260328	22.2222	Intergenic	FXN		chr1	112996801	112997000	0.000733497	-16.0771	Intergenic	RAB4B		chr1	122551801	122552000	0.00536048	23.5	Intergenic	MIR578		chr1	98667801	98668000	0.000293005	-25.471	Intergenic	MIR8893		chr1	99492401	99492600	0.0375506	18.7853	Intergenic	MIR8893		chr1	88518801	88519000	0.00022672	-17.1642	Intergenic	FXN
chr35	10151001	10151200	3.35e-66	44.871	Intergenic	EDN1		chr1	113160601	113160800	8.02e-05	-16.6667	Intergenic	MIR8892		chr1	122676201	122676400	0.0474247	16.5404	Intergenic	MIR578		chr1	98670401	98670600	0.000104558	-26.0377	Intergenic	MIR8893		chr1	99603001	99603200	0.0469707	15.6667	Intergenic	MIR8893		chr1	88735601	88735800	0.0305923	-37.7799	Intergenic	CBWD2
chr37	25003801	25004000	5.66e-08	44.8312	Intergenic	SLC11A1		chr1	113285001	113285200	6.08e-08	-17.3816	Intergenic	AKT2		chr2	53601	53800	0.0168883	18.75	Intergenic	CREM		chr1	98723201	98723400	7.87106e-06	-35.4259	Intergenic	MIR8893		chr1	99637601	99637800	1.46425e-06	64.7059	Intergenic	MIR8893		chr1	89043401	89043600	0.0170808	-45.8616	Intergenic	CBWD2
chr23	8342601	8342800	4.7e-07	44.7948	intron (NM_001002994, intron 4 of 26)	SCN5A		chr1	113293401	113293600	0.0279536	-17.8766	Intergenic	AKT2		chr2	1184201	1184400	0.00615437	22.9873	Intergenic	CREM		chr1	98731601	98731800	0.0306333	-24.0585	Intergenic	MIR8893		chr1	99698201	99698400	0.00518198	26.087	Intergenic	MIR8893		chr1	89192401	89192600	0.000190335	-29.2308	Intergenic	CBWD2
chr1	89385001	89385200	0.0108814	19.7464	Intergenic	CBWD2		chr1	113398601	113398800	0.00906723	-15.5713	intron (NM_001012340, intron 2 of 10)	AKT2		chr2	3159801	3160000	0.0304974	21.7803	Intergenic	MIR8864-4		chr1	98765801	98766000	0.00482417	-17.3628	Intergenic	MIR8893		chr1	100050001	100050200	0.00030443	64.9123	Intergenic	MIR8893		chr1	89563401	89563600	6.97698e-07	-23.0608	Intergenic	CBWD2
chr28	25400601	25400800	9.75e-18	44.791	Intergenic	ADRB1		chr1	113415601	113415800	5.68e-05	-17.016	Intergenic	AKT2		chr2	3282601	3282800	1.21656e-05	15.1954	Intergenic	MIR8864-4		chr1	98808601	98808800	8.99498e-05	-19.5082	Intergenic	MIR8893		chr1	100080401	100080600	1.45252e-05	21.5852	Intergenic	MIR8893		chr1	89613401	89613600	0.0399105	-33.8415	Intergenic	CBWD2
chr3	30999601	30999800	2.34e-12	44.7383	Intergenic	MIR8901		chr1	113435201	113435400	4.36e-12	-17.4913	Intergenic	AKT2		chr2	3867401	3867600	0.00256725	21.8182	Intergenic	MIR8864-4		chr1	98825401	98825600	9.84998e-06	-18.5334	Intergenic	MIR8893		chr1	100257801	100258000	3.34287e-05	17.6603	Intergenic	MIR8893		chr1	89733801	89734000	0.00570217	-15.8654	Intergenic	CBWD2
chr1	89440001	89440200	0.0278897	16.6667	Intergenic	CBWD2		chr1	113460401	113460600	0.0412678	-17.9724	Intergenic	AKT2		chr2	4653201	4653400	2.19544e-08	18.8993	Intergenic	MIR8864-4		chr1	98947201	98947400	0.000140374	-17.2249	Intergenic	MIR8893		chr1	100262201	100262400	9.87424e-05	32.4537	Intergenic	MIR8893		chr1	89749201	89749400	0.000359789	-19.3548	Intergenic	CBWD2
chr10	34503401	34503600	7.5e-05	44.7368	Intergenic	TXNRD1		chr1	113609201	113609400	3.03e-06	-18.2261	Intergenic	AKT2		chr2	4653801	4654000	1.55709e-40	18.2891	Intergenic	MIR8864-4		chr1	99018401	99018600	0.00222927	-15.7951	Intergenic	MIR8893		chr1	100427401	100427600	0.0362533	17.2303	Intergenic	MIR8893		chr1	89752401	89752600	0.00539767	-19.138	Intergenic	CBWD2
chr19	924601	924800	4.89e-05	44.7368	Intergenic	IL15		chr1	113613001	113613200	4.03e-15	-24.5513	Intergenic	AKT2		chr2	5337401	5337600	0.00083401	17.5075	Intergenic	MIR8864-3		chr1	99218401	99218600	2.97304e-08	-24.092	Intergenic	MIR8893		chr1	100496001	100496200	1.21079e-05	20.3026	Intergenic	UBE2S		chr1	89793001	89793200	0.00186618	-28.8593	Intergenic	CBWD2
chr21	22988601	22988800	7.54e-06	44.7138	Intergenic	SERPINH1		chr1	113617001	113617200	1.01e-08	-18.8313	Intergenic	AKT2		chr2	5337601	5337800	1.21087e-08	17.1391	Intergenic	MIR8864-3		chr1	99425601	99425800	0.0145205	-35.101	Intergenic	MIR8893		chr1	100668401	100668600	0.000475066	45.5696	Intergenic	UBE2S		chr1	89821601	89821800	0.00190945	-18.0459	Intergenic	CBWD2
chr20	39473601	39473800	7.11e-12	44.7106	Intergenic	DAG1		chr1	113649001	113649200	2.68e-07	-22.6349	Intergenic	AKT2		chr2	5338801	5339000	8.15619e-11	25.1024	Intergenic	MIR8864-3		chr1	99445201	99445400	0.000131495	-21.1489	Intergenic	MIR8893		chr1	100731201	100731400	1.03831e-06	25.1515	Intergenic	UBE2S		chr1	90439401	90439600	0.0280545	-15.8234	Intergenic	VLDLR
chr1	89740201	89740400	9.21e-05	16.4354	Intergenic	CBWD2		chr1	113739401	113739600	3.19e-08	-20.6689	Intergenic	AKT2		chr2	5780201	5780400	1.68875e-14	21.236	Intergenic	MIR8864-3		chr1	99455801	99456000	0.00504427	-17.2043	Intergenic	MIR8893		chr1	101157001	101157200	0.0304216	20.202	Intergenic	UBE2S		chr1	90648201	90648400	2.63423e-06	-83.6364	Intergenic	VLDLR
chr1	89874401	89874600	0.00242481	15.8044	Intergenic	CBWD2		chr1	113764001	113764200	0.000146004	-20.1056	Intergenic	AKT2		chr2	6159601	6159800	1.93305e-11	31.3908	Intergenic	MIR8864-3		chr1	99474401	99474600	4.98324e-07	-19.1806	Intergenic	MIR8893		chr1	101330001	101330200	0.0110308	32.6316	Intergenic	UBE2S		chr1	90817001	90817200	0.00550463	-19.1304	Intergenic	VLDLR
chr6	19273001	19273200	9.85e-14	44.6855	Intergenic	C6H16orf82		chr1	113800201	113800400	0.000619845	-20.4844	Intergenic	AKT2		chr2	6180801	6181000	0.0178005	23.2637	Intergenic	MIR8864-3		chr1	99559001	99559200	1.06707e-09	-71.7949	Intergenic	MIR8893		chr1	101701201	101701400	1.3993e-05	74.5223	Intergenic	UBE2S		chr1	90820401	90820600	0.00232325	-17.7141	Intergenic	VLDLR
chr30	39818001	39818200	5.89e-22	44.6524	Intergenic	MIR631		chr1	113807601	113807800	1.2e-05	-17.1498	Intergenic	AKT2		chr2	6283001	6283200	6.11957e-05	25.8019	Intergenic	MIR8864-3		chr1	99737001	99737200	1.05257e-09	-45.7143	Intergenic	MIR8893		chr1	101904401	101904600	4.22211e-05	39.7727	Intergenic	UBE2S		chr1	90989601	90989800	0.000643869	-17.4293	Intergenic	VLDLR
chr26	23414201	23414400	0.000472406	44.6429	Intergenic	LIF		chr1	113840201	113840400	0.000295028	-15.493	Intergenic	AKT2		chr2	7026201	7026400	2.69067e-07	37.3548	Intergenic	GAD2		chr1	99864001	99864200	1.13507e-21	-18.2322	Intergenic	MIR8893		chr1	101927401	101927600	0.0313158	18.5345	Intergenic	UBE2S		chr1	91183201	91183400	0.00256297	-33.1034	Intergenic	VLDLR
chr21	28421201	28421400	0.00068485	44.6251	Intergenic	TRIM6		chr1	113842001	113842200	1.98e-15	-16.6151	Intergenic	LGALS4		chr2	7095201	7095400	1.75729e-05	18.7534	Intergenic	GAD2		chr1	99919801	99920000	0.0202044	-19.2481	Intergenic	MIR8893		chr1	102054401	102054600	0.00207533	32.045	Intergenic	UBE2S		chr1	91450001	91450200	2.13354e-10	-34.9911	Intergenic	VLDLR
chr15	4837801	4838000	1.23e-11	44.6127	Intergenic	RSPO1		chr1	113867801	113868000	0.00123668	-21.9815	Intergenic	LGALS4		chr2	7259601	7259800	1.00753e-06	60	Intergenic	GAD2		chr1	100032401	100032600	1.16739e-11	-62.0161	Intergenic	MIR8893		chr1	102093601	102093800	0.037994	27.1605	Intergenic	UBE2S		chr1	91779401	91779600	0.0127226	-15.8333	Intergenic	VLDLR
chr1	90816801	90817000	0.0299501	22.3333	Intergenic	VLDLR		chr1	113994801	113995000	7.27e-20	-24.9858	Intergenic	LGALS4		chr2	7302801	7303000	6.96182e-15	36.1939	Intergenic	GAD2		chr1	100259401	100259600	1.47918e-11	-30.1672	Intergenic	MIR8893		chr1	102104001	102104200	0.00667192	19.7681	Intergenic	UBE2S		chr1	92141601	92141800	0.00950164	-38.1319	Intergenic	SLC1A1
chr7	69570401	69570600	9.73e-70	44.6053	Intergenic	YES1		chr1	114000601	114000800	5.96e-06	-16.9875	Intergenic	LGALS4		chr2	8983601	8983800	0.00451849	34.375	Intergenic	GAD2		chr1	100300201	100300400	0.000252751	-42.8571	Intergenic	MIR8893		chr1	102249601	102249800	0.000109583	47.4169	Intergenic	UBE2S		chr1	92279801	92280000	0.00695537	-22.2921	Intergenic	SLC1A1
chr5	67192801	67193000	5.31e-06	44.5425	Intergenic	SLC7A5		chr1	114021001	114021200	8.6e-05	-16.4798	Intergenic	LGALS4		chr2	10463201	10463400	0.0151194	17.4078	Intergenic	BMI1		chr1	100381801	100382000	0.0156766	-16.9548	Intergenic	MIR8893		chr1	102287001	102287200	0.0259028	38.6964	exon (NM_001286964, exon 4 of 4)	UBE2S		chr1	92290401	92290600	0.00811755	-31.4522	Intergenic	SLC1A1
chr28	35543801	35544000	0.000777111	44.5217	Intergenic	MIR8817		chr1	114021201	114021400	2.74e-05	-24.3277	Intergenic	LGALS4		chr2	10887601	10887800	8.69973e-05	16.1002	Intergenic	COMMD3		chr1	100534401	100534600	1.8603e-07	-47.619	Intergenic	UBE2S		chr1	102307801	102308000	0.000411729	54.5455	Intergenic	TMEM190		chr1	92478601	92478800	0.0020151	-18.4295	Intergenic	SLC1A1
chr1	91082201	91082400	0.02218	17.4303	Intergenic	VLDLR		chr1	114049601	114049800	0.00275118	-17.3301	Intergenic	LGALS4		chr2	11335801	11336000	0.000218719	21.3841	Intergenic	COMMD3		chr1	101157001	101157200	0.024316	-20.2235	Intergenic	UBE2S		chr1	102331601	102331800	0.0001037	39.7436	Intergenic	TMEM190		chr1	92587401	92587600	0.0338854	-30.6502	Intergenic	SLC1A1
chr15	24724001	24724200	4.59e-06	44.4962	Intergenic	MIR8838		chr1	114066201	114066400	0.00404484	-15.4173	Intergenic	LGALS4		chr2	11340001	11340200	5.79665e-05	17.3798	Intergenic	COMMD3		chr1	101330001	101330200	3.10176e-05	-26.6499	Intergenic	UBE2S		chr1	102335801	102336000	0.0236779	18.7368	Intergenic	TMEM190		chr1	93235401	93235600	0.00489892	-23.913	Intergenic	MIR101-2
chr1	91695801	91696000	0.0423377	20.6388	Intergenic	VLDLR		chr1	114141601	114141800	0.000817697	-20.821	Intergenic	LGALS4		chr2	14693801	14694000	9.34285e-25	17.4511	Intergenic	MIR8895		chr1	101384201	101384400	7.84954e-05	-20.9596	Intergenic	UBE2S		chr1	102340201	102340400	6.50884e-05	52.5926	Intergenic	TMEM190		chr1	93295201	93295400	0.0299059	-19.1228	Intergenic	MIR101-2
chr2	21458001	21458200	1.7e-05	44.4444	Intergenic	CUBN		chr1	114214601	114214800	0.0105362	-23.0015	Intergenic	LGALS4		chr2	15158401	15158600	3.79893e-05	42.4242	Intergenic	MIR8895		chr1	101402201	101402400	0.00602052	-18.3117	Intergenic	UBE2S		chr1	102380001	102380200	0.00173046	42.8571	Intergenic	TMEM190		chr1	93475001	93475200	1.24651e-05	-17.4029	Intergenic	RLN2
chr16	27424001	27424200	1.25e-05	44.4041	Intergenic	ADRB3		chr1	114219601	114219800	9.01e-05	-24.2424	Intergenic	LGALS4		chr2	15277201	15277400	0.0226949	16.0681	Intergenic	MIR8895		chr1	101752401	101752600	0.0437404	-25.3333	Intergenic	UBE2S		chr1	102436001	102436200	0.0106866	18.4435	Intergenic	TNNI3		chr1	93609401	93609600	0.00157617	-51.5152	Intergenic	CD274
chr27	1555801	1556000	6.71e-13	44.4007	Intergenic	HOTAIR		chr1	114229601	114229800	0.00129085	-21.2756	Intergenic	LGALS4		chr2	15615001	15615200	0.0478027	15.9357	Intergenic	MIR8895		chr1	102220401	102220600	3.99154e-09	-29.2916	Intergenic	UBE2S		chr1	102619801	102620000	0.000113563	43.3162	Intergenic	NCR1		chr1	93849801	93850000	0.000720697	-56.4516	Intergenic	CD274
chr1	94799201	94799400	0.000214084	19.697	Intergenic	CD274		chr1	114239401	114239600	0.00575039	-21.7011	Intergenic	LGALS4		chr2	16220201	16220400	0.000216288	23.3333	Intergenic	MIR8895		chr1	102243401	102243600	0.000142293	-36.995	Intergenic	UBE2S		chr1	102790001	102790200	0.00620545	23.7431	Intergenic	NCR1		chr1	93887001	93887200	1.53966e-09	-17.768	Intergenic	CD274
chr1	94843801	94844000	0.0411286	16.9772	Intergenic	CD274		chr1	114248401	114248600	0.00438195	-17.9673	Intergenic	LGALS4		chr2	16463601	16463800	0.00055356	19.6449	Intergenic	MIR8895		chr1	102253601	102253800	0.000443018	-20.5263	Intergenic	UBE2S		chr1	102845601	102845800	0.0181105	43.7537	Intergenic	NCR1		chr1	94340001	94340200	0.00602286	-25.2747	Intergenic	CD274
chr1	95056801	95057000	0.00137137	18.0439	Intergenic	CD274		chr1	114275801	114276000	0.00276539	-15.1042	Intergenic	LGALS4		chr2	18912601	18912800	0.00211766	18.6777	Intergenic	HACD1		chr1	102261201	102261400	0.000313054	-24.1897	Intergenic	UBE2S		chr1	102846001	102846200	0.000204597	40.3391	Intergenic	NCR1		chr1	94720601	94720800	0.016277	-26.087	Intergenic	CD274
chr1	95061801	95062000	0.00405445	19.4444	Intergenic	CD274		chr1	114288601	114288800	3.42e-07	-20.8894	Intergenic	LGALS4		chr2	19679201	19679400	1.04705e-05	15.7062	promoter-TSS (NM_001287023)	VIM		chr1	102310001	102310200	0.0220399	-19.1639	promoter-TSS	TMEM190		chr1	103025801	103026000	0.0301158	21.8182	Intergenic	PRPF31		chr1	94761801	94762000	0.00399876	-31.5476	Intergenic	CD274
chr30	38230801	38231000	0.000587535	44.3898	Intergenic	MIR631		chr1	114347201	114347400	4.55e-05	-15.7213	Intergenic	LGALS4		chr2	20047001	20047200	0.0254074	22.9296	Intergenic	CUBN		chr1	102310201	102310400	0.0023474	-23.0736	promoter-TSS	TMEM190		chr1	103040601	103040800	0.0342306	20.0603	Intergenic	PRPF31		chr1	94824201	94824400	0.000238349	-48.5714	Intergenic	CD274
chr20	32568401	32568600	1.69e-21	44.3593	Intergenic	CCDC66		chr1	114347401	114347600	4.52e-12	-21.3755	Intergenic	LGALS4		chr2	21365201	21365400	0.001947	20	Intergenic	CUBN		chr1	102317801	102318000	6.64897e-05	-17.4617	Intergenic	TMEM190		chr1	103082401	103082600	0.000117923	59.0476	intron (NM_001286979, intron 7 of 13)	PRPF31		chr1	94828001	94828200	0.0351205	-28	Intergenic	CD274
chr10	28274001	28274200	0.000235957	44.3428	Intergenic	MYH9		chr1	114510201	114510400	0.0429926	-15.8561	Intergenic	SPINT2		chr2	21497001	21497200	7.70326e-05	32.0606	Intergenic	SEPHS1		chr1	102335801	102336000	1.19651e-07	-27.5489	Intergenic	TMEM190		chr1	103106201	103106400	7.3873e-17	45.977	Intergenic	PRPF31		chr1	94883601	94883800	0.0103674	-41.1877	Intergenic	CD274
chr37	24705001	24705200	1.46e-12	44.3205	Intergenic	CXCR2		chr1	114570601	114570800	2.16e-05	-17.963	Intergenic	SPINT2		chr2	22069601	22069800	0.0206169	19.035	Intergenic	SEPHS1		chr1	102336001	102336200	0.000625783	-19.6197	Intergenic	TMEM190		chr1	103228401	103228600	0.00791741	38.147	Intergenic	PRPF31		chr1	94885201	94885400	0.000830314	-45.098	Intergenic	CD274
chr5	30793201	30793400	0.000310971	44.3077	Intergenic	TEKT1		chr1	114593401	114593600	4.23e-30	-23.6634	Intergenic	SPINT2		chr2	23943401	23943600	0.00329958	21.1034	Intergenic	LOC478001		chr1	102390601	102390800	0.0181618	-16.5718	Intergenic	TMEM190		chr1	103700601	103700800	0.0429148	22.5337	Intergenic	ZNF331		chr1	94886401	94886600	0.00201233	-45.4545	Intergenic	CD274
chr4	88270401	88270600	5.41e-05	44.2868	Intergenic	ZNF622		chr1	114600801	114601000	6.2e-09	-22.3547	Intergenic	SPINT2		chr2	24112001	24112200	7.99163e-06	52.1739	Intergenic	LOC478001		chr1	102414801	102415000	8.42297e-06	-41.6667	Intergenic	TNNI3		chr1	103899201	103899400	3.52472e-08	50.5102	Intergenic	VN1R4		chr1	94992001	94992200	0.00342108	-21.4522	Intergenic	CD274
chr2	72435201	72435400	3.28e-05	44.186	Intergenic	PTAFR		chr1	114700001	114700200	0.0401723	-18.6667	intron (NM_001286963, intron 6 of 6)	SPINT2		chr2	24548201	24548400	3.09759e-11	24.7375	Intergenic	LOC478001		chr1	102416201	102416400	0.000132016	-29.8118	Intergenic	TNNI3		chr1	104360001	104360200	0.0233574	22.5107	Intergenic	MIR8891		chr1	95072801	95073000	0.00776269	-36.6435	Intergenic	CD274
chr3	85934601	85934800	3.52e-06	44.1676	Intergenic	SMIM20		chr1	114853201	114853400	0.00154211	-15.2267	Intergenic	SPINT2		chr2	24582001	24582200	0.0139134	15.1829	Intergenic	LOC478001		chr1	102429601	102429800	0.00024282	-38.5556	Intergenic	TNNI3		chr1	104721801	104722000	0.000657286	55.1402	Intergenic	MIR8891		chr1	95125401	95125600	0.000622613	-21.3347	Intergenic	CD274
chr35	10143001	10143200	2.34e-15	44.1414	Intergenic	EDN1		chr1	114875001	114875200	0.00476587	-24.6719	Intergenic	SPINT2		chr2	24911401	24911600	7.89145e-12	30.3175	Intergenic	LOC478001		chr1	102429801	102430000	7.08093e-28	-42.7931	Intergenic	TNNI3		chr1	104878401	104878600	0.00910886	41.3043	Intergenic	MIR8891		chr1	95178201	95178400	0.00141338	-22.6389	Intergenic	CD274
chr38	21748601	21748800	6.04e-05	44.1265	Intergenic	SLAMF1		chr1	114875801	114876000	0.0163745	-23.8788	Intergenic	SPINT2		chr2	24931001	24931200	0.022202	15.0852	Intergenic	LOC478001		chr1	102472001	102472200	0.00664298	-17.1918	Intergenic	TNNI3		chr1	105308401	105308600	0.00239302	35.2505	Intergenic	MIR125A		chr1	95179601	95179800	0.00511195	-17.5819	Intergenic	CD274
chr8	1746601	1746800	1.49e-06	44.1176	Intergenic	LOC100683286		chr1	114994801	114995000	0.000354125	-22.213	Intergenic	SPINT2		chr2	24950601	24950800	0.00750832	17.2414	Intergenic	LOC478001		chr1	102481201	102481400	0.000111695	-17.7933	Intergenic	TNNI3		chr1	105444001	105444200	0.0258346	33.1818	Intergenic	MIR99B		chr1	95184001	95184200	0.00162959	-45.731	Intergenic	CD274
chr16	1812201	1812400	0.00957281	44.0909	Intergenic	MIR8793-2		chr1	115219201	115219400	0.0392329	-22.8647	Intergenic	SPINT2		chr2	24966601	24966800	0.0133794	24.89	Intergenic	LOC478001		chr1	102490601	102490800	2.07932e-07	-30.8865	Intergenic	TNNI3		chr1	105495201	105495400	0.0383591	25.7862	Intergenic	MIR99B		chr1	95227001	95227200	0.0272282	-25.9104	Intergenic	CD274
chr4	87402601	87402800	8.2e-05	44.0616	Intergenic	ZNF622		chr1	116587601	116587800	8.81e-05	-16.7528	Intergenic	TYROBP		chr2	25517001	25517200	0.0266744	16.1018	Intergenic	LOC478001		chr1	102505801	102506000	0.000719728	-20.4651	Intergenic	TNNI3		chr1	105519401	105519600	5.48166e-05	45.9459	Intergenic	MIR99B		chr1	95236001	95236200	0.0310863	-30.7692	Intergenic	CD274
chr35	10181801	10182000	4.23e-199	44.0251	Intergenic	EDN1		chr1	116699601	116699800	0.0135111	-18.5185	Intergenic	TYROBP		chr2	28038201	28038400	0.000672378	23.2558	Intergenic	IL2RA		chr1	102521601	102521800	0.0374974	-15.4631	Intergenic	TNNI3		chr1	105533401	105533600	0.0078892	28.1084	Intergenic	MIR99B		chr1	95278201	95278400	0.0091616	-16.0875	Intergenic	CD274
chr19	1249401	1249600	3.39e-05	44	Intergenic	IL15		chr1	116704401	116704600	1.41e-17	-18.8939	Intergenic	TYROBP		chr2	28075001	28075200	4.68266e-10	34.6633	Intergenic	IL2RA		chr1	102523201	102523400	0.00358198	-34.6284	Intergenic	TNNI3		chr1	105570801	105571000	0.0235256	16.3158	Intergenic	MIR99B		chr1	95278401	95278600	0.0262663	-40	Intergenic	CD274
chr9	25993001	25993200	2.37e-22	43.9716	Intergenic	COL1A1		chr1	116766401	116766600	0.0100826	-21.6867	Intergenic	TYROBP		chr2	28081201	28081400	0.00338859	15.6862	Intergenic	IL2RA		chr1	102549201	102549400	0.0172445	-32.1739	Intergenic	TNNI3		chr1	105799801	105800000	0.00639057	24.1684	Intergenic	KLK14		chr1	95488401	95488600	0.000182158	-51.6854	Intergenic	CD274
chr1	95435401	95435600	3.68e-09	21.1238	Intergenic	CD274		chr1	116766601	116766800	0.00765294	-15.1921	Intergenic	TYROBP		chr2	28411401	28411600	0.00888989	16.0518	Intergenic	IL2RA		chr1	102552401	102552600	0.00640842	-15.1113	Intergenic	TNNI3		chr1	106011401	106011600	0.0244361	22.0492	intron (NM_001003262, intron 1 of 4)	KLK1		chr1	95530601	95530800	0.000786329	-35.6522	Intergenic	CD274
chr9	37490401	37490600	1.03e-32	43.9644	Intergenic	CCL4		chr1	116769201	116769400	1.99e-06	-21.9009	Intergenic	TYROBP		chr2	28786001	28786200	0.0204269	19.2424	Intergenic	IL2RA		chr1	102570401	102570600	0.000489847	-16.5193	Intergenic	TNNI3		chr1	106053201	106053400	5.14684e-06	77.9032	Intergenic	KLK1		chr1	95735001	95735200	0.0263681	-32.5581	Intergenic	CD274
chr8	49139001	49139200	2.03e-08	43.9422	Intergenic	NGB		chr1	116988401	116988600	0.00561739	-16.3768	Intergenic	PSENEN		chr2	28794201	28794400	0.00500942	25.4261	Intergenic	IL2RA		chr1	102698601	102698800	1.3403e-16	-32.083	Intergenic	NCR1		chr1	106063601	106063800	0.00830039	16.6667	Intergenic	KLK1		chr1	95749201	95749400	0.0203212	-15.0658	Intergenic	MIRLET7D
chr1	95726201	95726400	1.08e-08	22.104	Intergenic	CD274		chr1	117154401	117154600	0.00794716	-15.716	Intergenic	KRTDAP		chr2	28835801	28836000	0.000600659	32.6126	Intergenic	IL2RA		chr1	102838601	102838800	2.60713e-08	-24.6202	Intergenic	NCR1		chr1	106087601	106087800	0.00270779	36.9187	Intergenic	KLK1		chr1	95783601	95783800	0.0288944	-17.1079	Intergenic	MIRLET7D
chr1	95726401	95726600	1.83e-07	17.9824	Intergenic	CD274		chr1	117199201	117199400	2.89e-06	-18.8127	Intergenic	KRTDAP		chr2	28881201	28881400	1.50472e-14	29.8308	Intergenic	IL2RA		chr1	102848201	102848400	0.00572422	-17.1414	Intergenic	NCR1		chr1	106114201	106114400	0.00104825	20.4633	Intergenic	KLK1		chr1	95806601	95806800	1.05476e-05	-69.8413	Intergenic	MIRLET7D
chr29	40907001	40907200	5.89e-06	43.9093	Intergenic	CNGB3		chr1	117222001	117222200	0.00533701	-19.4765	Intergenic	KRTDAP		chr2	29492401	29492600	1.08774e-13	18.7099	Intergenic	IL2RA		chr1	102864601	102864800	0.0169586	-15.6414	Intergenic	NCR1		chr1	106305001	106305200	1.30711e-08	32.4169	Intergenic	KLK1		chr1	95858001	95858200	2.00015e-06	-26.4307	Intergenic	MIRLET7D
chr10	18417001	18417200	3.41e-06	43.9084	Intergenic	SELENOO		chr1	117238201	117238400	1.16e-05	-17.9772	Intergenic	HAMP		chr2	29806401	29806600	4.01863e-06	23.6419	Intergenic	IL2RA		chr1	102866801	102867000	0.000363667	-27.381	Intergenic	NCR1		chr1	106305201	106305400	3.56587e-09	23.5331	Intergenic	KLK1		chr1	95861801	95862000	0.0297462	-16.1204	Intergenic	MIRLET7D
chr1	95749201	95749400	3.24e-05	24.1386	Intergenic	MIRLET7D		chr1	117256801	117257000	2.81e-05	-22.0067	Intergenic	HAMP		chr2	29809401	29809600	0.0136174	17.2464	Intergenic	IL2RA		chr1	103034001	103034200	9.36229e-49	-27.3408	Intergenic	PRPF31		chr1	106390801	106391000	0.0174893	18.4603	Intergenic	KLK1		chr1	95877801	95878000	0.0356322	-28.9474	Intergenic	MIRLET7D
chr1	95787001	95787200	3.37e-08	24.7873	Intergenic	MIRLET7D		chr1	117269801	117270000	0.00171547	-19.2308	Intergenic	HAMP		chr2	29810801	29811000	0.00208748	18.1391	Intergenic	IL2RA		chr1	103064201	103064400	1.15531e-05	-26.9036	Intergenic	PRPF31		chr1	106395001	106395200	0.00113772	49.0566	Intergenic	KLK1		chr1	95905801	95906000	0.00186673	-22.8283	Intergenic	MIRLET7D
chr1	95803401	95803600	0.026382	15.5688	Intergenic	MIRLET7D		chr1	117305601	117305800	0.00514751	-19.0069	promoter-TSS	HAMP		chr2	29903801	29904000	3.67117e-06	21.1111	intron (NM_001003211, intron 1 of 7)	IL2RA		chr1	103106201	103106400	8.68573e-06	-16.238	Intergenic	PRPF31		chr1	106455401	106455600	1.32294e-06	78.8889	Intergenic	KLK1		chr1	95920201	95920400	0.0337646	-16.5563	Intergenic	MIRLET7D
chr1	95818601	95818800	2.68e-08	15.2782	Intergenic	MIRLET7D		chr1	117308001	117308200	0.00762633	-15.7241	promoter-TSS	HAMP		chr2	30124401	30124600	0.000152291	21.0897	Intergenic	GDI2		chr1	103112801	103113000	2.76318e-05	-23.1481	Intergenic	PRPF31		chr1	106457801	106458000	0.000957635	38.7566	Intergenic	KLK1		chr1	95927201	95927400	0.042062	-21.4286	Intergenic	MIRLET7D
chr30	38743401	38743600	3.92e-07	43.908	Intergenic	MIR631		chr1	117363201	117363400	1.2e-06	-16.4619	Intergenic	HAMP		chr2	30304001	30304200	0.0276367	24.3033	Intergenic	GDI2		chr1	103696601	103696800	0.00493581	-15.4142	Intergenic	ZNF331		chr1	106540401	106540600	0.0123006	22.235	Intergenic	MIR150		chr1	96084801	96085000	1.68751e-07	-24.0728	Intergenic	MIRLET7D
chr24	42417201	42417400	5.26e-42	43.8497	Intergenic	PCK1		chr1	117440801	117441000	0.0176688	-18.1998	promoter-TSS (NM_001195143)	FXYD1		chr2	30330801	30331000	3.00976e-10	30.7392	Intergenic	GDI2		chr1	104899201	104899400	0.0128334	-22.1264	Intergenic	MIR8891		chr1	106544001	106544200	0.0106465	31.9407	Intergenic	MIR150		chr1	96171001	96171200	0.00017442	-49.3405	Intergenic	MIRLET7D
chr1	96317601	96317800	0.030233	16.2688	Intergenic	MIRLET7D		chr1	117442201	117442400	0.0064056	-17.9006	promoter-TSS	FXYD1		chr2	30350401	30350600	1.73771e-08	24.6628	Intergenic	GDI2		chr1	105043601	105043800	4.60397e-16	-26.3758	Intergenic	MIR8891		chr1	106704401	106704600	9.87367e-06	44.1848	Intergenic	MIR150		chr1	96199401	96199600	0.000136669	-21.0144	Intergenic	MIRLET7D
chr1	96443201	96443400	0.0228956	24.2424	Intergenic	MIRLET7D		chr1	117445001	117445200	0.00112352	-21.0852	Intergenic	FXYD1		chr2	30350801	30351000	0.0232492	18.2728	Intergenic	GDI2		chr1	105370601	105370800	0.0017769	-19.2216	Intergenic	MIR125A		chr1	106758601	106758800	0.0467822	33.1301	Intergenic	MIR150		chr1	96204001	96204200	0.0369541	-30.7692	Intergenic	MIRLET7D
chr1	96450401	96450600	0.00828417	23.1621	Intergenic	MIRLET7D		chr1	117451401	117451600	5.72e-05	-17.9125	Intergenic	FXYD1		chr2	30367001	30367200	0.000298569	29.3137	Intergenic	GDI2		chr1	105575801	105576000	0.0030476	-17.3579	Intergenic	MIR99B		chr1	106856601	106856800	5.3601e-05	32.9588	Intergenic	MIR150		chr1	96375201	96375400	0.0314756	-27.5862	Intergenic	MIRLET7D
chrX	73014801	73015000	0.00167488	43.8462	Intergenic	MIRLET7J		chr1	117456401	117456600	8.29e-05	-18.6751	Intergenic	FXYD1		chr2	30378401	30378600	0.000491793	15.3422	Intergenic	GDI2		chr1	105656201	105656400	0.00060088	-28.0862	Intergenic	KLK14		chr1	106868201	106868400	0.00337862	54.3902	Intergenic	MIR150		chr1	96399001	96399200	0.00322788	-19.5533	Intergenic	MIRLET7D
chr16	47982001	47982200	5.28e-10	43.8417	Intergenic	RWDD4		chr1	117466801	117467000	0.0484206	-20.3834	Intergenic	FXYD1		chr2	30416401	30416600	0.00383812	33.8249	Intergenic	AKR1C3		chr1	105860601	105860800	6.9023e-08	-44.1346	promoter-TSS (NM_001197158)	KLK10		chr1	106879401	106879600	0.00142294	51.087	Intergenic	MIR150		chr1	96490201	96490400	0.00220415	-23.2691	Intergenic	MIRLET7D
chr22	60938001	60938200	1.31e-11	43.8335	Intergenic	ATP4B		chr1	117479001	117479200	0.00862703	-21.0526	Intergenic	SCN1B		chr2	30510601	30510800	0.0268801	23.0718	Intergenic	AKR1C3		chr1	106079801	106080000	0.0385405	-24.358	Intergenic	KLK1		chr1	106882401	106882600	0.00415303	41.573	Intergenic	MIR150		chr1	96509801	96510000	0.0183154	-17.8571	Intergenic	MIRLET7D
chr29	40818401	40818600	0.000830625	43.807	Intergenic	CNGB3		chr1	117487001	117487200	4.76e-14	-21.9625	Intergenic	SCN1B		chr2	30744801	30745000	1.66069e-05	17.3293	Intergenic	AKR1C3		chr1	106111001	106111200	1.16053e-09	-51.7483	Intergenic	KLK1		chr1	106956801	106957000	0.0313444	19.3095	Intergenic	MIR150		chr1	96549401	96549600	0.0281005	-30.5556	Intergenic	MIRLET7D
chr36	2806201	2806400	4.71e-55	43.774	Intergenic	MIR8797		chr1	117497801	117498000	0.000399898	-21.1045	Intergenic	SCN1B		chr2	30768801	30769000	0.0357762	16.6042	Intergenic	AKR1C3		chr1	106154201	106154400	0.00149955	-15.1091	Intergenic	KLK1		chr1	106997601	106997800	0.00313863	36.7347	promoter-TSS	MIR150		chr1	96579601	96579800	4.47156e-05	-21.9629	Intergenic	MIRLET7D
chr1	96516801	96517000	0.000547886	15.8925	Intergenic	MIRLET7D		chr1	117498001	117498200	0.0204629	-23.1809	Intergenic	SCN1B		chr2	31668801	31669000	0.0211105	16.9641	Intergenic	AKR1C3		chr1	106206801	106207000	9.4952e-05	-37.037	Intergenic	KLK1		chr1	107025401	107025600	0.00389128	22.0994	promoter-TSS (NM_001003350)	FLT3LG		chr1	96639601	96639800	0.000908029	-37.7778	Intergenic	MIRLET7D
chr1	96517801	96518000	1.21e-07	19.1382	Intergenic	MIRLET7D		chr1	117501801	117502000	0.000411049	-23.33	Intergenic	SCN1B		chr2	31674801	31675000	0.0475721	15.2973	Intergenic	AKR1C3		chr1	106216401	106216600	0.00299592	-29.4218	Intergenic	KLK1		chr1	107026801	107027000	0.000161256	16.3917	Intergenic	FLT3LG		chr1	96656201	96656400	0.00591418	-25.6183	Intergenic	MIRLET7D
chr15	15958001	15958200	9.96e-06	43.7575	Intergenic	PRDX1		chr1	117502401	117502600	3.43e-07	-16.9615	Intergenic	SCN1B		chr2	31679601	31679800	0.000147594	19.0909	Intergenic	AKR1C3		chr1	106395001	106395200	0.0429804	-19.7746	Intergenic	KLK1		chr1	107057201	107057400	0.0365246	28.7879	Intergenic	FLT3LG		chr1	96660601	96660800	0.000444201	-59.4059	Intergenic	MIRLET7D
chr4	58909801	58910000	5.94e-09	43.689	Intergenic	PDGFRB		chr1	117504201	117504400	0.0161241	-17.735	TTS (NM_001025398)	SCN1B		chr2	31834601	31834800	0.000216352	17.8748	Intergenic	AKR1C3		chr1	106439001	106439200	0.00262147	-18.2345	Intergenic	KLK1		chr1	107091801	107092000	7.53156e-05	50.8023	Intergenic	MIR8890		chr1	96666401	96666600	0.0179195	-19.0405	Intergenic	MIRLET7D
chr1	96545601	96545800	7.54e-14	21.3079	Intergenic	MIRLET7D		chr1	117529601	117529800	0.00240906	-15.8642	Intergenic	SCN1B		chr2	31977401	31977600	2.0309e-09	29.3955	Intergenic	AKR1C3		chr1	106452001	106452200	0.0264347	-19.3193	Intergenic	KLK1		chr1	107116601	107116800	0.0294219	21.6905	Intergenic	MIR8890		chr1	96707001	96707200	0.000406882	-16.4593	Intergenic	MIRLET7D
chr7	42362001	42362200	0.000550257	43.6828	Intergenic	KRTCAP2		chr1	117555801	117556000	4.82e-13	-22.4202	Intergenic	SCN1B		chr2	32019801	32020000	0.00202334	15.0794	Intergenic	AKR1C3		chr1	106462601	106462800	0.00191186	-24.0502	Intergenic	KLK1		chr1	107296801	107297000	0.00783534	18.1916	Intergenic	NTF4		chr1	96722801	96723000	0.0267726	-36.2471	Intergenic	MIRLET7D
chr1	96591201	96591400	0.00337897	15.2402	Intergenic	MIRLET7D		chr1	117556001	117556200	6.49e-18	-17.0555	Intergenic	SCN1B		chr2	32100801	32101000	1.27241e-08	27.0169	Intergenic	AKR1C3		chr1	106510801	106511000	2.86074e-08	-20.993	Intergenic	MIR150		chr1	107392401	107392600	0.0121951	43.8771	Intergenic	LHB		chr1	96724201	96724400	0.00600338	-36.0902	Intergenic	MIRLET7D
chr1	96597801	96598000	0.000541266	18.326	Intergenic	MIRLET7D		chr1	117557201	117557400	0.00516407	-15.838	Intergenic	SCN1B		chr2	32258801	32259000	0.000281893	39.3939	Intergenic	AKR1C3		chr1	106511001	106511200	8.68878e-06	-21.3293	Intergenic	MIR150		chr1	107415001	107415200	2.20552e-05	23.2637	Intergenic	FTL		chr1	96725601	96725800	0.0403958	-15	Intergenic	MIRLET7D
chr1	96633001	96633200	0.00217577	16.274	Intergenic	MIRLET7D		chr1	117833001	117833200	0.00391755	-21.8713	Intergenic	SCN1B		chr2	32270001	32270200	0.0112467	29.4633	Intergenic	AKR1C3		chr1	106661401	106661600	0.0254498	-21.8072	Intergenic	MIR150		chr1	107425001	107425200	0.000167499	51.3761	promoter-TSS	BAX		chr1	96726401	96726600	0.0262926	-33.3333	Intergenic	MIRLET7D
chr1	96654401	96654600	0.000445499	17.7643	Intergenic	MIRLET7D		chr1	117837601	117837800	5.06e-08	-20.2891	Intergenic	SCN1B		chr2	32319601	32319800	0.0102355	19.9476	Intergenic	AKR1C3		chr1	106827201	106827400	0.0269791	-25	Intergenic	MIR150		chr1	107487201	107487400	0.0287795	26.9048	Intergenic	HSD17B14		chr1	96728401	96728600	0.000329236	-38.7755	Intergenic	MIRLET7D
chr1	96671201	96671400	0.0375974	15.773	Intergenic	MIRLET7D		chr1	117950201	117950400	0.000223561	-16.537	Intergenic	SCN1B		chr2	32322201	32322400	5.21686e-05	24.6531	Intergenic	AKR1C3		chr1	106927201	106927400	5.78737e-05	-16.8845	Intergenic	MIR150		chr1	107491201	107491400	0.00731568	42.8571	Intergenic	HSD17B14		chr1	96782601	96782800	0.000165472	-58.9744	Intergenic	MIRLET7D
chr10	68877801	68878000	1.19e-06	43.6601	Intergenic	SNRPG		chr1	117962601	117962800	1.19e-15	-22.1803	Intergenic	SCN1B		chr2	32372201	32372400	0.000131004	17.9541	Intergenic	AKR1C3		chr1	106991401	106991600	0.00305579	-19.3306	Intergenic	MIR150		chr1	107664001	107664200	0.00042954	61	Intergenic	RPL18		chr1	96786001	96786200	0.00669754	-16.1344	Intergenic	MIRLET7D
chr1	96715201	96715400	0.0127506	15.5984	Intergenic	MIRLET7D		chr1	118115401	118115600	0.0068929	-19.6262	Intergenic	SCN1B		chr2	32446801	32447000	0.00284155	19.5001	Intergenic	AKR1C3		chr1	107019201	107019400	0.0324185	-21.9904	intron (NM_001003350, intron 5 of 6)	RPL13A		chr1	107700401	107700600	0.00811853	22.605	Intergenic	RPL18		chr1	96801001	96801200	0.0218496	-18.0455	Intergenic	MIRLET7D
chr1	96719601	96719800	0.00358452	19.5455	Intergenic	MIRLET7D		chr1	118375401	118375600	0.0314733	-15.1838	Intergenic	RHPN2		chr2	32612801	32613000	1.78839e-05	31.8457	Intergenic	AKR1C3		chr1	107025401	107025600	0.00011967	-22.5049	promoter-TSS (NM_001003350)	FLT3LG		chr1	107703801	107704000	0.000125165	36.4464	Intergenic	RPL18		chr1	96828601	96828800	0.00090285	-38.8889	Intergenic	MIRLET7D
chr4	21585601	21585800	7.43e-05	43.6422	Intergenic	PRF1		chr1	118383201	118383400	1.23e-05	-20.802	Intergenic	RHPN2		chr2	32657401	32657600	0.00337116	23.8014	Intergenic	AKR1C3		chr1	107054401	107054600	7.61525e-06	-17.2164	Intergenic	FLT3LG		chr1	107772801	107773000	0.0293202	25.5319	Intergenic	RPL18		chr1	96832601	96832800	1.56541e-14	-38.3648	Intergenic	MIRLET7D
chr1	96724201	96724400	0.000378416	20.5479	Intergenic	MIRLET7D		chr1	118416801	118417000	0.000673897	-17.4174	Intergenic	RHPN2		chr2	32683801	32684000	0.000625803	19.9782	Intergenic	AKR1C3		chr1	107109801	107110000	0.00613057	-20.7893	Intergenic	MIR8890		chr1	107783401	107783600	0.000121428	69.4118	Intergenic	RPL18		chr1	96849401	96849600	3.47574e-06	-19.1187	Intergenic	MIRLET7D
chr1	96760601	96760800	4.4e-05	17.6471	Intergenic	MIRLET7D		chr1	118424601	118424800	1.68e-08	-21.6201	Intergenic	RHPN2		chr2	32709201	32709400	3.83862e-06	16.7688	Intergenic	SLC23A1		chr1	107262401	107262600	0.0061414	-16.8405	Intergenic	NTF4		chr1	107798601	107798800	7.41712e-09	89.1892	Intergenic	RPL18		chr1	96895001	96895200	0.000255894	-50	Intergenic	MIRLET7D
chr1	96766801	96767000	2.23e-06	15.552	Intergenic	MIRLET7D		chr1	118427201	118427400	1.08e-05	-23.8562	Intergenic	RHPN2		chr2	32856201	32856400	7.04626e-05	16.952	Intergenic	SLC23A1		chr1	107304001	107304200	0.00332965	-29.339	Intergenic	NTF4		chr1	107847601	107847800	0.0201064	29.3706	Intergenic	RPL18		chr1	97003601	97003800	0.00551408	-19.6438	Intergenic	MIRLET7D
chr2	11631201	11631400	2.62e-37	43.6418	Intergenic	COMMD3		chr1	118453401	118453600	0.00739391	-18.863	Intergenic	RHPN2		chr2	32928001	32928200	2.56513e-05	31.8286	Intergenic	SLC23A1		chr1	107304201	107304400	0.000242761	-30.9378	Intergenic	NTF4		chr1	107888401	107888600	0.00461469	55.1515	Intergenic	RPL18		chr1	97105001	97105200	0.00136693	-22.2445	Intergenic	MIRLET7D
chr20	6033401	6033600	4.17e-08	43.6364	Intergenic	PPARG		chr1	118457401	118457600	0.0124671	-18.3576	Intergenic	RHPN2		chr2	32982001	32982200	0.0160169	32.737	Intergenic	SLC23A1		chr1	107341201	107341400	1.4615e-31	-29.563	Intergenic	NTF4		chr1	108124601	108124800	1.25175e-05	70	Intergenic	ELSPBP1		chr1	97111601	97111800	0.00632641	-31.7424	Intergenic	MIRLET7D
chr20	46181201	46181400	6.75e-05	43.6318	Intergenic	FAM32A		chr1	118493401	118493600	3.63e-07	-15.7645	Intergenic	RHPN2		chr2	32986401	32986600	0.000509693	26.7325	Intergenic	SLC23A1		chr1	107383201	107383400	2.64792e-06	-24.3128	promoter-TSS	LHB		chr1	108132001	108132200	9.48164e-05	40.9341	Intergenic	ELSPBP1		chr1	97146401	97146600	0.00172708	-32.1429	Intergenic	MIRLET7D
chr28	40931601	40931800	1.68e-05	43.6173	Intergenic	MIR202		chr1	118512801	118513000	0.0058309	-23.1025	Intergenic	RHPN2		chr2	32988601	32988800	0.0339486	15.9854	Intergenic	SLC23A1		chr1	107408601	107408800	4.07553e-05	-22.0809	Intergenic	FTL		chr1	108349601	108349800	0.0353846	25.5319	Intergenic	SELENOW		chr1	97183401	97183600	0.000216366	-32.4545	Intergenic	MIRLET7D
chr27	7479201	7479400	5.8e-32	43.6074	Intergenic	RAPGEF3		chr1	118518201	118518400	0.0026559	-16.5182	Intergenic	RHPN2		chr2	33143001	33143200	0.00188671	19.2139	Intergenic	SLC23A1		chr1	107416001	107416200	8.98548e-09	-22.2168	Intergenic	FTL		chr1	108363201	108363400	0.000108967	27.7886	Intergenic	SELENOW		chr1	97189201	97189400	0.00259485	-25.1208	Intergenic	MIRLET7D
chr5	7594201	7594400	5.32e-05	43.6054	Intergenic	MIR99A-2		chr1	118528401	118528600	0.000129253	-16.2827	Intergenic	RHPN2		chr2	33289801	33290000	0.0274786	16.0165	Intergenic	SLC23A1		chr1	107434601	107434800	0.000503827	-26.4715	intron (NM_001003160, intron 6 of 6)	BAX		chr1	108376601	108376800	9.53426e-05	25.5879	Intergenic	SELENOW		chr1	97232401	97232600	0.00842724	-18.7849	Intergenic	MIRLET7D
chr5	28377201	28377400	4.44e-08	43.5897	Intergenic	MMP12		chr1	118546401	118546600	0.00728672	-22.0196	Intergenic	RHPN2		chr2	33318201	33318400	0.0047738	27.4315	Intergenic	SLC23A1		chr1	107454601	107454800	0.0347245	-20.3497	Intergenic	DHDH		chr1	108387801	108388000	8.27996e-05	23.6616	Intergenic	SELENOW		chr1	97240201	97240400	0.0380627	-30.7843	Intergenic	MIRLET7D
chr1	96801001	96801200	2.55e-05	16.9962	Intergenic	MIRLET7D		chr1	118560601	118560800	0.00443567	-19.9407	Intergenic	RHPN2		chr2	33507801	33508000	0.00908752	17.5214	Intergenic	SLC23A1		chr1	107492401	107492600	2.04031e-05	-21.3105	Intergenic	HSD17B14		chr1	108554601	108554800	3.60493e-10	30.0702	Intergenic	C5AR1		chr1	97266601	97266800	5.74843e-07	-40.3509	Intergenic	MIRLET7D
chr1	96823401	96823600	0.000234918	16.0806	Intergenic	MIRLET7D		chr1	118563201	118563400	0.00125371	-24.7541	Intergenic	RHPN2		chr2	33546401	33546600	0.0419467	16.8246	Intergenic	SLC23A1		chr1	107639401	107639600	0.0206868	-21.4345	Intergenic	RPL18		chr1	108559001	108559200	0.0298363	19.8109	Intergenic	C5AR1		chr1	97317801	97318000	0.022054	-21.8299	Intergenic	MIRLET7D
chr1	96827201	96827400	0.00624642	16.5588	Intergenic	MIRLET7D		chr1	118583201	118583400	1.53e-05	-18.9293	Intergenic	RHPN2		chr2	33582601	33582800	9.0554e-05	27.3109	Intergenic	SLC23A1		chr1	107686801	107687000	0.000169565	-34.375	Intergenic	RPL18		chr1	108574001	108574200	0.00157168	53.5398	Intergenic	C5AR1		chr1	97325801	97326000	0.0318464	-32	Intergenic	MIRLET7D
chr13	23772201	23772400	0.000302569	43.5772	Intergenic	TRIB1		chr1	118583401	118583600	6.77e-08	-24.4268	Intergenic	RHPN2		chr2	33597001	33597200	0.000634271	18.961	Intergenic	SLC23A1		chr1	107725201	107725400	0.00148533	-17.3694	Intergenic	RPL18		chr1	108599201	108599400	0.0158868	16.9512	Intergenic	C5AR1		chr1	97341801	97342000	0.00156277	-25.3521	Intergenic	MIRLET7D
chr18	43524201	43524400	3.59e-14	43.5714	Intergenic	SLC35C1		chr1	118640601	118640800	0.0111616	-15.4694	Intergenic	RHPN2		chr2	33635601	33635800	0.000100833	16.068	Intergenic	SLC23A1		chr1	107736201	107736400	0.00673558	-28.2353	Intergenic	RPL18		chr1	108649201	108649400	0.00212573	19.7412	Intergenic	C5AR1		chr1	97349601	97349800	0.000367558	-43.8889	Intergenic	MIRLET7D
chr18	7469601	7469800	2.23e-14	43.5627	Intergenic	SEC61G		chr1	118649801	118650000	0.000144403	-20.1474	Intergenic	RHPN2		chr2	33646201	33646400	4.31716e-09	26.0687	Intergenic	SLC23A1		chr1	107782001	107782200	0.0130193	-15.7771	Intergenic	RPL18		chr1	108703001	108703200	0.00940103	47.9487	Intergenic	C5AR1		chr1	97396801	97397000	0.0252352	-25.9615	Intergenic	MIRLET7D
chr25	14965801	14966000	6.95e-07	43.5606	Intergenic	SGCG		chr1	118657601	118657800	0.0396362	-22.119	Intergenic	RHPN2		chr2	33647401	33647600	8.34205e-18	22.4545	Intergenic	SLC23A1		chr1	107808401	107808600	4.70913e-11	-32.6763	Intergenic	RPL18		chr1	108715601	108715800	0.0055917	35.83	Intergenic	C5AR1		chr1	97426201	97426400	0.00243426	-18.8889	Intergenic	MIRLET7D
chrX	105775801	105776000	0.000105747	43.4661	Intergenic	FAM122B		chr1	118670801	118671000	0.0152807	-17.5287	Intergenic	RHPN2		chr2	33660201	33660400	7.20843e-12	27.2008	Intergenic	SLC23A1		chr1	107847601	107847800	0.00304323	-27.2527	Intergenic	RPL18		chr1	108723201	108723400	0.000314459	33.3333	Intergenic	C5AR1		chr1	97432001	97432200	0.0345242	-29.1394	Intergenic	MIRLET7D
chr1	97124201	97124400	0.0132267	20.5452	Intergenic	MIRLET7D		chr1	118705201	118705400	1.94e-07	-20.7599	Intergenic	RHPN2		chr2	33709001	33709200	1.79675e-20	24.3407	Intergenic	SLC23A1		chr1	108126601	108126800	2.56365e-05	-35.0439	Intergenic	ELSPBP1		chr1	108895201	108895400	0.0002134	50.4831	Intergenic	ARHGAP35		chr1	97448401	97448600	0.00330502	-20.8353	Intergenic	MIRLET7D
chr2	80928201	80928400	6.32e-05	43.4618	Intergenic	PADI6		chr1	118728201	118728400	0.00129835	-23.3772	Intergenic	RHPN2		chr2	33756601	33756800	0.00187681	23.6228	Intergenic	SLC23A1		chr1	108264401	108264600	0.0200001	-18.6111	Intergenic	CRX		chr1	108918601	108918800	0.000987064	53.1915	Intergenic	ARHGAP35		chr1	97457001	97457200	0.00479177	-46.4286	Intergenic	MIRLET7D
chr17	33671401	33671600	0.00158367	43.4483	Intergenic	MAL		chr1	118732601	118732800	0.0220215	-23.2394	Intergenic	RHPN2		chr2	33777601	33777800	7.27201e-08	16.5873	Intergenic	SLC23A1		chr1	108266201	108266400	0.000275231	-36.876	Intergenic	CRX		chr1	108921401	108921600	0.00258009	17.1091	Intergenic	ARHGAP35		chr1	97473201	97473400	0.000230783	-51.3514	Intergenic	MIRLET7D
chr17	4598601	4598800	0.0056942	43.4286	Intergenic	ADAM17		chr1	118765601	118765800	4.43e-05	-15.6243	Intergenic	RHPN2		chr2	33963001	33963200	0.000438837	30.9953	Intergenic	SLC23A1		chr1	108309001	108309200	0.000748267	-15.9519	Intergenic	SELENOW		chr1	108960001	108960200	0.000417548	56	intron (NM_001003022, intron 4 of 5)	ARHGAP35		chr1	97538401	97538600	0.0380157	-18.6126	Intergenic	MIRLET7D
chr28	26911801	26912000	1.09e-37	43.4102	Intergenic	PNLIPRP1		chr1	118769601	118769800	0.00658224	-17.2859	Intergenic	RHPN2		chr2	34009401	34009600	5.81586e-09	23.8631	Intergenic	SLC23A1		chr1	108309601	108309800	0.00434231	-32.8615	Intergenic	SELENOW		chr1	109113001	109113200	0.000540751	19.1934	Intergenic	SLC1A5		chr1	97656801	97657000	0.0183429	-33.8462	Intergenic	MIRLET7D
chr27	945001	945200	6.9e-27	43.4096	Intergenic	MIR148B		chr1	118772601	118772800	0.00886654	-15.3704	Intergenic	RHPN2		chr2	34044401	34044600	0.000979043	24.2788	Intergenic	SLC23A1		chr1	108335801	108336000	1.04477e-14	-20.275	Intergenic	SELENOW		chr1	109162001	109162200	0.000948871	50.5376	TTS (NM_001284450)	SLC1A5		chr1	97708801	97709000	0.0219576	-24.127	Intergenic	MIRLET7D
chr11	66521001	66521200	7e-06	43.3883	Intergenic	UGCG		chr1	118858401	118858600	8.25e-12	-16.8566	Intergenic	RHPN2		chr2	34131401	34131600	2.4471e-05	16.7415	Intergenic	SLC23A1		chr1	108351801	108352000	0.00198904	-18.2765	Intergenic	SELENOW		chr1	109198601	109198800	0.0196018	18.3122	Intergenic	SLC1A5		chr1	97721201	97721400	7.23142e-05	-20.6167	Intergenic	MIRLET7D
chr1	97213401	97213600	0.00114995	17.832	Intergenic	MIRLET7D		chr1	118873201	118873400	0.0167359	-18.5883	Intergenic	RHPN2		chr2	34245401	34245600	0.00707788	18.5714	Intergenic	SLC23A1		chr1	108460201	108460400	0.000115546	-27.7517	Intergenic	SELENOW		chr1	109225001	109225200	0.000428883	45.4545	Intergenic	SLC1A5		chr1	97881401	97881600	0.0259071	-18.3871	Intergenic	MIRLET7D
chr1	97214001	97214200	1.7e-10	18.7294	Intergenic	MIRLET7D		chr1	118898401	118898600	0.00480248	-23.2323	Intergenic	RHPN2		chr2	34312801	34313000	0.00553089	17.4453	Intergenic	SLC23A1		chr1	108609801	108610000	0.0168153	-24.375	Intergenic	C5AR1		chr1	109228801	109229000	0.000470705	63.2653	Intergenic	SLC1A5		chr1	97920001	97920200	0.0190303	-31.7391	Intergenic	MIRLET7F
chr1	89397201	89397400	1.78e-06	43.3633	Intergenic	CBWD2		chr1	118914801	118915000	1.67e-05	-23.6132	Intergenic	RHPN2		chr2	34351601	34351800	0.00017976	21.6667	Intergenic	SLC23A1		chr1	108627401	108627600	0.0030438	-27.2727	Intergenic	C5AR1		chr1	109275801	109276000	2.93009e-06	69.5652	Intergenic	SLC1A5		chr1	97920201	97920400	0.0102635	-37.9747	Intergenic	MIRLET7F
chr1	97250601	97250800	3.19e-07	22.7078	Intergenic	MIRLET7D		chr1	119004201	119004400	0.00534157	-16.0754	Intergenic	RHPN2		chr2	34444201	34444400	3.20588e-05	15.4536	Intergenic	SLC23A1		chr1	108661401	108661600	0.00024185	-24.2999	exon (NM_001003373, exon 2 of 3)	C5AR1		chr1	109277601	109277800	0.00478638	31.7384	Intergenic	SLC1A5		chr1	97930801	97931000	0.0177124	-31.5476	Intergenic	MIRLET7F
chr9	60962601	60962800	0.000833097	43.3551	Intergenic	GGTA1P		chr1	119076801	119077000	1.03e-05	-22.1916	intron (NM_001003008, intron 2 of 22)	RHPN2		chr2	34504801	34505000	9.31836e-06	16.6363	Intergenic	SLC23A1		chr1	108745801	108746000	6.67212e-12	-31.8602	Intergenic	C5AR1		chr1	109404801	109405000	0.0441754	25.8333	Intergenic	MIR769		chr1	98032601	98032800	6.14351e-10	-19.2805	Intergenic	MIRLET7F
chr19	37391401	37391600	0.00019088	43.3468	Intergenic	MIR128-1		chr1	119077001	119077200	0.000228353	-19.3143	intron (NM_001003008, intron 2 of 22)	RHPN2		chr2	34593201	34593400	0.0414686	17.1396	Intergenic	SLC23A1		chr1	108895801	108896000	2.95283e-14	-52.278	Intergenic	ARHGAP35		chr1	109739401	109739600	3.92833e-06	55.4054	Intergenic	MIR769		chr1	98037401	98037600	5.93582e-06	-30.8109	Intergenic	MIRLET7F
chr9	3196401	3196600	6.15e-08	43.3333	Intergenic	SYNGR2		chr1	119088401	119088600	0.0183945	-21.7984	intron (NM_001003008, intron 2 of 22)	RHPN2		chr2	34596201	34596400	1.74983e-06	23.5208	Intergenic	SLC23A1		chr1	108900201	108900400	0.00204862	-32.8571	Intergenic	ARHGAP35		chr1	109744401	109744600	0.0344161	20.1694	Intergenic	MIR769		chr1	98047201	98047400	0.00934816	-16.2679	Intergenic	MIRLET7F
chr33	20193201	20193400	2.09e-06	43.3333	Intergenic	MIR568		chr1	119205201	119205400	2.06e-09	-15.3562	promoter-TSS (NM_001048109)	SLC7A9		chr2	34758401	34758600	1.02761e-08	40.027	Intergenic	SLC23A1		chr1	108928601	108928800	0.0126573	-17.7799	Intergenic	ARHGAP35		chr1	109846201	109846400	0.00058027	42.5373	Intergenic	SNRPD2		chr1	98074601	98074800	3.62333e-07	-26.877	Intergenic	MIRLET7F
chr9	6087801	6088000	7.57e-06	43.3284	Intergenic	SLC9A3R1		chr1	119207201	119207400	0.0364628	-16.7842	promoter-TSS	SLC7A9		chr2	34758601	34758800	0.00378177	19.6529	Intergenic	SLC23A1		chr1	109275601	109275800	1.06318e-29	-42.4935	Intergenic	SLC1A5		chr1	109902001	109902200	0.0120628	35.0649	Intergenic	SNRPD2		chr1	98074801	98075000	0.00055021	-19.4868	Intergenic	MIRLET7F
chr18	25563601	25563800	1.32e-21	43.2998	Intergenic	HRAS		chr1	119207401	119207600	2.25e-12	-21.5093	promoter-TSS	SLC7A9		chr2	34909201	34909400	0.00333007	42.6877	Intergenic	SLC23A1		chr1	109275801	109276000	0.00231686	-16.0326	Intergenic	SLC1A5		chr1	109905201	109905400	0.000451302	52.7027	Intergenic	SNRPD2		chr1	98118001	98118200	0.00528523	-17.9739	Intergenic	MIRLET7F
chr15	53160201	53160400	1.53e-06	43.2836	Intergenic	GUCY1A3		chr1	119507401	119507600	2.51e-15	-21.4383	Intergenic	SLC7A9		chr2	34967601	34967800	0.00689504	24.3175	Intergenic	SLC23A1		chr1	109489401	109489600	4.74766e-06	-30.7683	Intergenic	MIR769		chr1	110062601	110062800	0.0493829	16.1234	promoter-TSS	VASP		chr1	98126801	98127000	0.014857	-28.6	Intergenic	MIRLET7F
chr27	6281201	6281400	2.96e-06	43.2836	Intergenic	PFKM		chr1	119529001	119529200	2.19e-09	-24.5679	Intergenic	SLC7A9		chr2	35043601	35043800	0.00033992	21.2966	Intergenic	SLC23A1		chr1	109528401	109528600	0.0153474	-23.5558	Intergenic	MIR769		chr1	110088801	110089000	3.65365e-06	26.7547	exon (NM_001013844, exon 4 of 4)	FOSB		chr1	98150001	98150200	0.0296946	-16.8831	Intergenic	MIRLET7F
chr25	48937601	48937800	1.3e-12	43.2808	Intergenic	MIR8822		chr1	119611601	119611800	0.000716476	-20.6911	Intergenic	SLC7A9		chr2	35141801	35142000	7.5471e-05	29.3138	Intergenic	PFDN1		chr1	109542601	109542800	7.32914e-07	-41.8668	Intergenic	MIR769		chr1	110141201	110141400	0.0448508	35.7143	Intergenic	FOSB		chr1	98169601	98169800	0.00440547	-17.1994	Intergenic	MIRLET7F
chr2	16163201	16163400	1.97e-13	43.2751	Intergenic	MIR8895		chr1	119669801	119670000	0.00944478	-20.5319	Intergenic	SLC7A9		chr2	36058801	36059000	0.0119089	17.5034	Intergenic	EIF4EBP3		chr1	109750001	109750200	0.00482882	-18.75	Intergenic	MIR769		chr1	110164201	110164400	0.00336411	53.3333	Intergenic	CKM		chr1	98224401	98224600	0.0124711	-45.671	Intergenic	MIRLET7F
chr2	58588601	58588800	4.54e-05	43.2745	intron (NM_001284462, intron 12 of 32)	CNGB1		chr1	119766001	119766200	0.000204915	-21.1818	Intergenic	SLC7A9		chr2	36118601	36118800	1.94304e-13	41.7619	Intergenic	EIF4EBP3		chr1	109757001	109757200	1.96392e-06	-30.5684	Intergenic	SNRPD2		chr1	110316601	110316800	0.0410607	20.6122	Intergenic	CKM		chr1	98224601	98224800	0.0487721	-21.7949	Intergenic	MIRLET7F
chr24	17226201	17226400	9.23e-07	43.254	Intergenic	MIR103-2		chr1	119774401	119774600	5.57e-06	-19.5813	Intergenic	SLC7A9		chr2	36647801	36648000	7.15333e-06	20.072	Intergenic	EIF4EBP3		chr1	109821201	109821400	7.02763e-09	-17.5237	Intergenic	SNRPD2		chr1	110321801	110322000	5.47909e-05	48.2143	Intergenic	CKM		chr1	98230401	98230600	0.0223428	-18.6447	Intergenic	MIRLET7F
chr3	51424401	51424600	7.67e-06	43.2432	Intergenic	MIR7-2		chr1	119789001	119789200	1.59e-05	-16.5835	Intergenic	SLC7A9		chr2	36771001	36771200	0.000448434	18.9815	Intergenic	EIF4EBP3		chr1	109838401	109838600	0.0112893	-18.8869	Intergenic	SNRPD2		chr1	110322201	110322400	0.0481518	24.0741	Intergenic	CKM		chr1	98242801	98243000	0.00877907	-17.7083	Intergenic	MIRLET7F
chr22	60977201	60977400	1.27e-06	43.2418	Intergenic	ATP4B		chr1	119792401	119792600	3.42e-09	-23.2037	Intergenic	SLC7A9		chr2	36834801	36835000	7.2577e-06	24.9587	Intergenic	EIF4EBP3		chr1	109902001	109902200	0.000152631	-30.2412	Intergenic	SNRPD2		chr1	110411201	110411400	0.000107343	61.5385	Intergenic	APOC2		chr1	98244001	98244200	0.000583442	-41.6667	Intergenic	MIRLET7F
chr1	97508601	97508800	0.000154303	18.6328	Intergenic	MIRLET7D		chr1	119833201	119833400	8.29e-05	-18.1153	Intergenic	SLC7A9		chr2	36974001	36974200	0.0241574	34.127	Intergenic	EIF4EBP3		chr1	109920401	109920600	4.26612e-05	-20.4639	promoter-TSS	MIR330		chr1	110581401	110581600	0.033073	17.4836	Intergenic	APOC1		chr1	98244601	98244800	0.0135724	-16.0617	Intergenic	MIRLET7F
chr1	97548401	97548600	0.0209948	18.6644	Intergenic	MIRLET7D		chr1	119894201	119894400	8.94e-06	-15.0237	Intergenic	SLC7A9		chr2	37012601	37012800	0.00037478	27.1888	Intergenic	NR3C1		chr1	110101001	110101200	5.88854e-06	-27.2889	Intergenic	FOSB		chr1	110649801	110650000	0.0212013	31.7308	Intergenic	CEACAM16		chr1	98271801	98272000	0.000562587	-38.2716	Intergenic	MIR8893
chr1	97594001	97594200	0.0340979	15.1014	Intergenic	MIRLET7D		chr1	120091201	120091400	0.0351514	-15.7746	Intergenic	SLC7A9		chr2	37387001	37387200	9.24255e-23	32.9687	Intergenic	NR3C1		chr1	110109001	110109200	0.0386133	-25	Intergenic	FOSB		chr1	110686201	110686400	0.0361836	40.8346	Intergenic	CEACAM16		chr1	98272001	98272200	0.010707	-19.5994	Intergenic	MIR8893
chr12	32824201	32824400	0.000585855	43.1416	Intergenic	SMAP1		chr1	120208801	120209000	1.32e-16	-19.1624	Intergenic	SLC7A9		chr2	37555201	37555400	0.00122463	17.7604	Intergenic	NR3C1		chr1	110156601	110156800	9.41562e-28	-19.2429	Intergenic	CKM		chr1	111446601	111446800	0.00114581	53.8462	promoter-TSS	LOC476445		chr1	98312201	98312400	1.03596e-10	-30.6202	Intergenic	MIR8893
chr1	692801	693000	2.37e-07	43.1373	Intergenic	CYB5A		chr1	120237801	120238000	4.01e-09	-22.7907	Intergenic	SLC7A9		chr2	38275801	38276000	5.23608e-11	17.5997	Intergenic	NR3C1		chr1	110157401	110157600	0.000254606	-19.7426	Intergenic	CKM		chr1	111519201	111519400	0.00480478	33.913	Intergenic	XRCC1		chr1	98319001	98319200	1.33652e-06	-45.7944	Intergenic	MIR8893
chr1	97768001	97768200	0.00842855	19.8548	Intergenic	MIRLET7D		chr1	120254601	120254800	4.88e-06	-17.6282	Intergenic	SLC7A9		chr2	38276001	38276200	0.0337695	16.4184	Intergenic	NR3C1		chr1	110159001	110159200	0.0275984	-18.0314	Intergenic	CKM		chr1	111532001	111532200	2.26039e-08	49.6951	Intergenic	XRCC1		chr1	98431601	98431800	0.0347101	-23.3083	Intergenic	MIR8893
chr5	81507601	81507800	1.98e-09	43.1373	Intergenic	SLC12A4		chr1	120392201	120392400	3.36e-08	-22.9947	Intergenic	SLC7A9		chr2	38325801	38326000	0.0242329	24.3728	Intergenic	NR3C1		chr1	110211401	110211600	0.0340855	-17.813	promoter-TSS	CKM		chr1	111565001	111565200	7.53578e-06	80	intron (NM_001286982, intron 3 of 16)	XRCC1		chr1	98436201	98436400	0.000916861	-16.2508	Intergenic	MIR8893
chr17	43835001	43835200	1.55e-10	43.0931	Intergenic	LOC100687463		chr1	120407201	120407400	9.25e-06	-22.372	Intergenic	SLC7A9		chr2	40509201	40509400	3.00322e-13	33.4092	Intergenic	SPINK5		chr1	110268401	110268600	0.045011	-19.3427	Intergenic	CKM		chr1	111610601	111610800	0.00337482	32.7434	Intergenic	XRCC1		chr1	98462401	98462600	0.00958282	-27.6902	Intergenic	MIR8893
chr1	97935801	97936000	1.42e-09	17.8697	Intergenic	MIRLET7F		chr1	120407401	120407600	5.64e-07	-21.4672	Intergenic	SLC7A9		chr2	41102401	41102600	0.039321	18.2239	Intergenic	SPINK5		chr1	110273201	110273400	9.20226e-05	-21.8694	Intergenic	CKM		chr1	112039401	112039600	0.0204175	39.5604	Intergenic	CEACAM1		chr1	98491401	98491600	0.000351715	-36.6972	Intergenic	MIR8893
chr1	98033001	98033200	9.87e-34	15.5711	Intergenic	MIRLET7F		chr1	120451001	120451200	0.0181048	-24.806	Intergenic	SLC7A9		chr2	41560001	41560200	7.52643e-05	29.4118	Intergenic	SPINK5		chr1	110344001	110344200	0.000813857	-27.8281	Intergenic	CKM		chr1	112043401	112043600	0.0113511	41.958	Intergenic	CEACAM1		chr1	98493201	98493400	7.46803e-06	-19.6813	Intergenic	MIR8893
chr11	67930001	67930200	5.38e-05	43.0622	Intergenic	MIR455		chr1	120464801	120465000	5.95e-13	-25	Intergenic	SLC7A9		chr2	41669801	41670000	9.46092e-08	25.2828	Intergenic	SPINK5		chr1	110349801	110350000	0.000101913	-17.0213	Intergenic	CKM		chr1	112086601	112086800	0.00996817	26.6234	Intergenic	GRIK5		chr1	98546201	98546400	0.00925865	-36.6197	Intergenic	MIR8893
chr1	98036801	98037000	2.68e-15	17.1671	Intergenic	MIRLET7F		chr1	120472601	120472800	0.00477926	-15.5449	Intergenic	SLC7A9		chr2	41676401	41676600	6.41951e-06	38.0498	Intergenic	SPINK5		chr1	110375601	110375800	0.0272349	-21.8924	Intergenic	APOC2		chr1	112106601	112106800	0.026879	18.9683	Intergenic	GRIK5		chr1	98553201	98553400	0.00524268	-16.5421	Intergenic	MIR8893
chr1	98037001	98037200	2.11e-21	21.886	Intergenic	MIRLET7F		chr1	120474801	120475000	0.000109914	-19.6296	Intergenic	SLC7A9		chr2	41896201	41896400	1.30588e-05	39.1444	Intergenic	SPINK5		chr1	110415401	110415600	8.32518e-05	-17.9048	Intergenic	APOC2		chr1	112123401	112123600	0.00177933	22.1962	Intergenic	GRIK5		chr1	98554801	98555000	0.00838717	-51.1538	Intergenic	MIR8893
chr1	98042601	98042800	5.49e-05	20.9264	Intergenic	MIRLET7F		chr1	120477201	120477400	0.0042239	-16.1111	Intergenic	SLC7A9		chr2	42768601	42768800	0.00555993	16.44	Intergenic	MIR449B		chr1	110417801	110418000	3.92351e-06	-15.0285	Intergenic	APOC2		chr1	112143201	112143400	0.0467146	26.9737	Intergenic	GRIK5		chr1	98565601	98565800	0.0278905	-31.9149	Intergenic	MIR8893
chr6	2883801	2884000	2.76e-05	43.0521	Intergenic	GUSB		chr1	120512001	120512200	0.000185988	-20.5444	Intergenic	SLC7A9		chr2	44027201	44027400	1.82813e-20	21.6798	Intergenic	CDK2AP1		chr1	110418601	110418800	0.0369414	-20.3333	Intergenic	APOC2		chr1	112194201	112194400	0.000253657	44.8527	Intergenic	GRIK5		chr1	98572001	98572200	0.0067384	-44.2857	Intergenic	MIR8893
chr2	76575601	76575800	3.11e-15	43.0398	Intergenic	HTR1D		chr1	120518001	120518200	0.000167091	-16.937	Intergenic	SLC7A9		chr2	44287801	44288000	1.32817e-12	39.1198	Intergenic	CDK2AP1		chr1	110528401	110528600	1.25737e-15	-35.8387	Intergenic	APOC1		chr1	112227201	112227400	0.035766	18.1818	Intergenic	GRIK5		chr1	98611001	98611200	0.0457394	-15.0829	Intergenic	MIR8893
chr1	98126001	98126200	0.000432696	18.5573	Intergenic	MIRLET7F		chr1	120550401	120550600	0.00091946	-21.8559	Intergenic	SLC7A9		chr2	44288001	44288200	1.00826e-05	24.1653	Intergenic	CDK2AP1		chr1	110565801	110566000	0.0103105	-24.5761	Intergenic	APOC1		chr1	112238001	112238200	0.0265371	24.1997	Intergenic	GRIK5		chr1	98625801	98626000	0.00030891	-30.597	Intergenic	MIR8893
chr1	98130201	98130400	0.00173505	18.4921	Intergenic	MIRLET7F		chr1	120601401	120601600	0.00395384	-22.1061	Intergenic	SLC7A9		chr2	44601001	44601200	7.87629e-24	64.7316	Intergenic	CDK2AP1		chr1	110578601	110578800	0.0198417	-23.8392	Intergenic	APOC1		chr1	112353201	112353400	1.71634e-13	49.7807	promoter-TSS	RABAC1		chr1	98646801	98647000	0.0180463	-26.0014	Intergenic	MIR8893
chr1	98152601	98152800	0.0011702	16.4384	Intergenic	MIRLET7F		chr1	120602001	120602200	1.3e-17	-21.466	Intergenic	SLC7A9		chr2	45799601	45799800	0.000178687	31.836	Intergenic	MIR582		chr1	110628201	110628400	0.00879621	-19.3327	Intergenic	CEACAM16		chr1	112368601	112368800	0.0136388	27.0768	Intergenic	RABAC1		chr1	98651201	98651400	0.0360025	-25.1433	Intergenic	MIR8893
chrX	809201	809400	3.86e-05	43.0233	Intergenic	SHOX		chr1	120606401	120606600	0.00304695	-17.4286	Intergenic	SLC7A9		chr2	46541401	46541600	0.00885792	20.0172	Intergenic	MIR582		chr1	110638601	110638800	4.62261e-06	-32.2439	Intergenic	CEACAM16		chr1	112378201	112378400	1.38525e-06	15.55	Intergenic	RABAC1		chr1	98666601	98666800	3.51368e-05	-39.2405	Intergenic	MIR8893
chr1	98171601	98171800	0.00809291	22.2628	Intergenic	MIRLET7F		chr1	120606601	120606800	8.66e-12	-21.0017	Intergenic	SLC7A9		chr2	47849401	47849600	0.000382287	35.2165	Intergenic	MIR582		chr1	110834401	110834600	2.08533e-05	-27.1805	Intergenic	CEACAM16		chr1	112383601	112383800	1.28221e-09	57.8571	Intergenic	CD79A		chr1	98670401	98670600	3.56846e-06	-32.7044	Intergenic	MIR8893
chr1	98184201	98184400	1.56e-07	16.3227	Intergenic	MIRLET7F		chr1	120613201	120613400	0.00469794	-21.8085	Intergenic	SLC7A9		chr2	48113801	48114000	0.0160475	29.5045	Intergenic	MIR582		chr1	110933601	110933800	0.00848267	-20.8391	Intergenic	CEACAM16		chr1	112388801	112389000	0.00213533	33.6842	Intergenic	CD79A		chr1	98695801	98696000	0.00072151	-15.5256	Intergenic	MIR8893
chr1	98194601	98194800	0.000905532	16.5341	Intergenic	MIRLET7F		chr1	120632801	120633000	0.0073666	-16.7538	Intergenic	SLC7A9		chr2	48640601	48640800	0.00586913	15.8636	Intergenic	HTR1A		chr1	111443201	111443400	0.000131022	-20.0745	exon (NM_001286980, exon 2 of 2)	LOC476445		chr1	112465801	112466000	0.0109878	21.1969	intron (NM_001097552, intron 2 of 6)	CEACAM23		chr1	98701201	98701400	0.000113841	-24.8521	Intergenic	MIR8893
chr13	22131801	22132000	0.000718474	43.0206	Intergenic	ANXA13		chr1	120679601	120679800	8.3e-06	-21.9444	Intergenic	SLC7A9		chr2	49834401	49834600	7.85813e-05	30.325	Intergenic	HTR1A		chr1	111446401	111446600	0.00504159	-26.6882	promoter-TSS	LOC476445		chr1	112586001	112586200	0.0325394	27.3751	Intergenic	TGFB1		chr1	98723201	98723400	0.027108	-32.7485	Intergenic	MIR8893
chr1	98219801	98220000	0.00305493	18.0035	Intergenic	MIRLET7F		chr1	120695401	120695600	8.89e-09	-24.6124	Intergenic	SLC7A9		chr2	50848001	50848200	1.23251e-05	23.2523	Intergenic	HTR1A		chr1	111510201	111510400	8.1928e-06	-39.3443	Intergenic	XRCC1		chr1	112623601	112623800	0.000317483	46.7742	Intergenic	TGFB1		chr1	98732801	98733000	0.035267	-15.7526	Intergenic	MIR8893
chr9	50414001	50414200	1.4e-36	42.985	Intergenic	DBH		chr1	120771001	120771200	0.00438779	-15.4516	Intergenic	SLC7A9		chr2	51610201	51610400	3.62674e-06	36.7965	Intergenic	HTR1A		chr1	111511001	111511200	3.34667e-07	-44.4444	Intergenic	XRCC1		chr1	112643401	112643600	0.0450356	38.3992	intron (NM_001003309, intron 6 of 6)	TGFB1		chr1	98765801	98766000	0.0145927	-23.4234	Intergenic	MIR8893
chr1	98244801	98245000	0.018412	16.6236	Intergenic	MIRLET7F		chr1	120783601	120783800	0.0117357	-18.1217	Intergenic	SLC7A9		chr2	52286601	52286800	0.0436668	15.7143	Intergenic	TAF9		chr1	111519201	111519400	0.000235026	-34.837	Intergenic	XRCC1		chr1	112647601	112647800	0.000270819	20.1569	Intergenic	TGFB1		chr1	98780201	98780400	5.20815e-05	-17.5182	Intergenic	MIR8893
chr2	60327601	60327800	3.07e-06	42.9511	intron (NM_001136502, intron 5 of 13)	SLC6A2		chr1	120809601	120809800	0.00562505	-16.0078	Intergenic	MIR578		chr2	53233401	53233600	1.14416e-16	46.3513	Intergenic	TAF9		chr1	111520801	111521000	0.00086043	-28.0262	Intergenic	XRCC1		chr1	112648201	112648400	0.0342635	23.3618	Intergenic	TGFB1		chr1	98798601	98798800	0.000217599	-35.6277	Intergenic	MIR8893
chr16	55977201	55977400	0.000330558	42.9245	Intergenic	MCPH1		chr1	120812601	120812800	0.0174141	-23.5977	Intergenic	MIR578		chr2	53318401	53318600	0.00262878	24.2706	Intergenic	TAF9		chr1	111584201	111584400	0.0121929	-17.4785	Intergenic	XRCC1		chr1	112649601	112649800	0.00283691	44.5946	Intergenic	TGFB1		chr1	98825401	98825600	0.00222189	-21.3636	Intergenic	MIR8893
chr16	12813201	12813400	0.000885575	42.8977	Intergenic	MIR8847		chr1	120858801	120859000	0.00870547	-22.8164	Intergenic	MIR578		chr2	53435001	53435200	0.00541426	15.6905	Intergenic	TAF9		chr1	111610401	111610600	3.87095e-12	-16.0168	Intergenic	XRCC1		chr1	112713801	112714000	0.00727649	19.0707	Intergenic	TGFB1		chr1	98833801	98834000	0.0238788	-15.6158	Intergenic	MIR8893
chr2	58788401	58788600	5.95e-12	42.8651	Intergenic	CNGB1		chr1	120910001	120910200	0.00334408	-15.4517	Intergenic	MIR578		chr2	53685201	53685400	8.25867e-43	45.4828	Intergenic	TAF9		chr1	112004001	112004200	0.0302338	-17.3913	Intergenic	CEACAM1		chr1	112714401	112714600	2.40175e-05	31.8311	Intergenic	TGFB1		chr1	98880401	98880600	0.00573006	-20.7792	Intergenic	MIR8893
chr2	58916001	58916200	3.15e-10	42.8571	Intergenic	CCL17		chr1	120912401	120912600	0.000399898	-17.1285	Intergenic	MIR578		chr2	54117601	54117800	0.00289151	17.7998	Intergenic	TAF9		chr1	112021801	112022000	0.00047177	-19.8271	Intergenic	CEACAM1		chr1	112736601	112736800	0.0041795	30.6854	Intergenic	CYP2B6		chr1	98947201	98947400	0.00720015	-17.2249	Intergenic	MIR8893
chr1	98324601	98324800	0.0117029	15.9524	Intergenic	MIR8893		chr1	120954001	120954200	2.46e-09	-18.3441	Intergenic	MIR578		chr2	54246201	54246400	0.0148828	19.9447	Intergenic	TAF9		chr1	112032601	112032800	3.34667e-07	-31.6096	Intergenic	CEACAM1		chr1	112742801	112743000	0.0226846	18.03	Intergenic	CYP2B6		chr1	99029401	99029600	0.0031447	-50.9804	Intergenic	MIR8893
chr1	98452201	98452400	0.0400825	15.208	Intergenic	MIR8893		chr1	120954201	120954400	2.43e-05	-15.7177	Intergenic	MIR578		chr2	54442801	54443000	0.000305885	16.4175	Intergenic	AK6		chr1	112053001	112053200	0.00940654	-21.4732	Intergenic	CEACAM1		chr1	112793801	112794000	0.00670665	30.3382	Intergenic	CYP2B6		chr1	99218401	99218600	0.000219599	-22.6451	Intergenic	MIR8893
chr1	98455201	98455400	0.00939822	19.7376	Intergenic	MIR8893		chr1	120990201	120990400	0.000443944	-17.8447	Intergenic	MIR578		chr2	54967801	54968000	1.37089e-09	15.9796	Intergenic	SMN		chr1	112250401	112250600	0.000659394	-18.2409	Intergenic	GRIK5		chr1	112989401	112989600	2.93692e-06	54.251	Intergenic	RAB4B		chr1	99232401	99232600	0.0396591	-15.1801	Intergenic	MIR8893
chr1	98493401	98493600	0.0222049	18.018	Intergenic	MIR8893		chr1	120992401	120992600	1.86e-15	-22.4114	Intergenic	MIR578		chr2	55453801	55454000	0.0141579	24.4505	Intergenic	SMN		chr1	112251201	112251400	0.000194536	-15.2699	Intergenic	GRIK5		chr1	113024201	113024400	0.0338217	24.4581	Intergenic	MIR8892		chr1	99265001	99265200	0.0133299	-34.4828	Intergenic	MIR8893
chr2	67745401	67745600	2.15e-05	42.8571	Intergenic	AZIN2		chr1	121056401	121056600	0.00204408	-16.0175	Intergenic	MIR578		chr2	55548001	55548200	0.0121739	19.1945	Intergenic	BTF3		chr1	112274001	112274200	4.47076e-09	-47.5177	intron (NM_001287004, intron 1 of 19)	GRIK5		chr1	113124601	113124800	4.07231e-05	61.7021	Intergenic	MIR8892		chr1	99301001	99301200	0.000264266	-42.2222	Intergenic	MIR8893
chr4	37870201	37870400	8.83e-09	42.8571	Intergenic	MSX2		chr1	121101401	121101600	2.78e-06	-18.057	Intergenic	MIR578		chr2	55640601	55640800	4.72298e-17	16.9079	Intergenic	BTF3		chr1	112344201	112344400	3.95245e-05	-37.4158	Intergenic	RABAC1		chr1	113151001	113151200	0.0338401	31.3725	Intergenic	MIR8892		chr1	99307201	99307400	0.000737842	-21.659	Intergenic	MIR8893
chr15	26179201	26179400	0.000166167	42.8571	Intergenic	MIR8838		chr1	121113401	121113600	0.00164389	-19.4602	Intergenic	MIR578		chr2	55692001	55692200	2.14165e-05	15.2848	Intergenic	BTF3		chr1	112395201	112395400	0.00603727	-15.8096	Intergenic	CD79A		chr1	113154601	113154800	0.0462999	36.3092	Intergenic	MIR8892		chr1	99389801	99390000	0.012956	-41.0256	Intergenic	MIR8893
chr24	42608401	42608600	0.000706001	42.8571	Intergenic	PCK1		chr1	121127601	121127800	5.33e-11	-16.0033	Intergenic	MIR578		chr2	55805001	55805200	2.4178e-22	41.9474	Intergenic	BTF3		chr1	112413201	112413400	0.0116033	-21.1574	promoter-TSS	CD79A		chr1	113155201	113155400	0.00341807	41.9367	Intergenic	MIR8892		chr1	99455801	99456000	0.0097954	-26.6667	Intergenic	MIR8893
chr10	49221201	49221400	9.94e-05	42.8526	Intergenic	STON1		chr1	121134201	121134400	0.000238963	-23.7598	Intergenic	MIR578		chr2	55869401	55869600	0.000153136	15.6224	Intergenic	BTF3		chr1	112580601	112580800	0.000754544	-23.7374	Intergenic	TGFB1		chr1	113170801	113171000	0.0469906	25.5783	Intergenic	MIR8892		chr1	99474401	99474600	0.000280586	-17.1498	Intergenic	MIR8893
chr2	61552801	61553000	4.8e-91	42.8524	Intergenic	SLC6A2		chr1	121139801	121140000	5.75e-05	-19.7777	Intergenic	MIR578		chr2	56029001	56029200	1.21409e-07	17.2353	Intergenic	BTF3		chr1	112581001	112581200	2.54298e-05	-45.4545	Intergenic	TGFB1		chr1	113240601	113240800	0.0479252	16.6667	Intergenic	AKT2		chr1	99492001	99492200	2.90632e-10	-16.4041	Intergenic	MIR8893
chr1	98541401	98541600	0.00357648	19.2657	Intergenic	MIR8893		chr1	121152801	121153000	0.000546769	-16.7312	Intergenic	MIR578		chr2	56035601	56035800	0.00020651	16.7651	Intergenic	BTF3		chr1	112643801	112644000	0.00058694	-17.1924	TTS (NM_001003309)	TGFB1		chr1	113284401	113284600	0.000648802	44.9541	Intergenic	AKT2		chr1	99559001	99559200	3.06475e-05	-71.7949	Intergenic	MIR8893
chr17	39497601	39497800	0.00213277	42.8322	Intergenic	MAT2A		chr1	121157601	121157800	1.27e-22	-18.8122	Intergenic	MIR578		chr2	56057801	56058000	6.24638e-05	18.7312	Intergenic	BTF3		chr1	112675001	112675200	0.0056591	-33.5484	Intergenic	TGFB1		chr1	113293401	113293600	0.00976956	25	Intergenic	AKT2		chr1	99637801	99638000	4.09674e-05	-36.5385	Intergenic	MIR8893
chr9	23371201	23371400	0.00189092	42.8309	Intergenic	RPL23		chr1	121157801	121158000	4.63e-08	-15.3981	Intergenic	MIR578		chr2	56058001	56058200	1.06559e-13	19.04	Intergenic	BTF3		chr1	112994201	112994400	1.34753e-05	-39.5745	Intergenic	RAB4B		chr1	113404201	113404400	0.0417496	30	intron (NM_001012340, intron 6 of 10)	AKT2		chr1	99818401	99818600	0.0032956	-25	Intergenic	MIR8893
chr9	50001401	50001600	0.000231486	42.7885	Intergenic	DBH		chr1	121184201	121184400	9.66e-07	-16.3298	Intergenic	MIR578		chr2	56076001	56076200	4.82022e-43	59.5757	Intergenic	BTF3		chr1	113023001	113023200	0.000224301	-25.9939	Intergenic	MIR8892		chr1	113404801	113405000	0.0228457	32.5	exon (NM_001012340, exon 8 of 11)	AKT2		chr1	99968001	99968200	0.0118496	-18.2215	Intergenic	MIR8893
chr11	55980601	55980800	3.87e-07	42.739	Intergenic	SEC61B		chr1	121185601	121185800	2.45e-11	-24.0523	Intergenic	MIR578		chr2	56123001	56123200	0.000854427	19.8956	Intergenic	BTF3		chr1	113034801	113035000	8.04161e-07	-23.5294	Intergenic	MIR8892		chr1	113407401	113407600	0.0183768	26.8667	TTS (NM_001012340)	AKT2		chr1	100032401	100032600	5.71914e-08	-60.9447	Intergenic	MIR8893
chr1	98570401	98570600	2.33e-05	16.6823	Intergenic	MIR8893		chr1	121194201	121194400	0.00508629	-15.6897	Intergenic	MIR578		chr2	56224201	56224400	0.0373116	19.0534	Intergenic	BTF3		chr1	113132401	113132600	0.000155931	-22.2859	Intergenic	MIR8892		chr1	113414401	113414600	0.00272145	41.2121	Intergenic	AKT2		chr1	100211001	100211200	0.00193294	-21.7213	Intergenic	MIR8893
chr15	22444601	22444800	0.00033637	42.735	Intergenic	RPGRIP1		chr1	121226801	121227000	0.000208228	-15.6504	Intergenic	MIR578		chr2	56298601	56298800	0.0062879	24.3684	Intergenic	BTF3		chr1	113136801	113137000	1.20127e-08	-51.6584	Intergenic	MIR8892		chr1	113554601	113554800	0.0248751	30.7692	Intergenic	AKT2		chr1	100259601	100259800	0.0467376	-18.8037	Intergenic	MIR8893
chr1	98580601	98580800	2.99e-07	18.4904	Intergenic	MIR8893		chr1	121240401	121240600	0.0132976	-19.2408	Intergenic	MIR578		chr2	56413201	56413400	1.03129e-10	19.5414	Intergenic	BTF3		chr1	113160601	113160800	1.09627e-06	-21.6867	Intergenic	MIR8892		chr1	113711801	113712000	0.019728	32.4178	Intergenic	AKT2		chr1	100300201	100300400	2.55721e-05	-58.3333	Intergenic	MIR8893
chr1	98583401	98583600	0.00244094	15.2203	Intergenic	MIR8893		chr1	121252601	121252800	2.91e-05	-15.621	Intergenic	MIR578		chr2	56656801	56657000	2.10897e-08	22.3505	Intergenic	BTF3		chr1	113225401	113225600	1.02671e-08	-33.7583	Intergenic	AKT2		chr1	113714201	113714400	0.00542413	45.8333	Intergenic	AKT2		chr1	100495801	100496000	0.0272909	-27.4945	Intergenic	UBE2S
chr2	78244201	78244400	1.05e-15	42.696	Intergenic	DDOST		chr1	121256601	121256800	0.0226194	-18.3301	Intergenic	MIR578		chr2	56702001	56702200	0.000682987	20.3672	Intergenic	BTF3		chr1	113343201	113343400	6.069e-06	-38.4501	Intergenic	AKT2		chr1	113741601	113741800	0.000972305	47.8261	Intergenic	AKT2		chr1	100534401	100534600	0.00149665	-42.8571	Intergenic	UBE2S
chr27	1210401	1210600	2.15e-26	42.6615	Intergenic	MIR615		chr1	121294001	121294200	3.68e-07	-19.5045	Intergenic	MIR578		chr2	56725201	56725400	0.000444558	22.3733	Intergenic	BTF3		chr1	113362201	113362400	0.0180378	-25.2083	Intergenic	AKT2		chr1	113755601	113755800	0.00361392	45.5357	Intergenic	AKT2		chr1	100596401	100596600	0.0187551	-23.7395	Intergenic	UBE2S
chr1	98602601	98602800	0.00625827	24.0558	promoter-TSS	MIR8893		chr1	121314601	121314800	0.000370344	-16.7593	Intergenic	MIR578		chr2	56740201	56740400	8.31771e-08	61.5563	Intergenic	BTF3		chr1	113365801	113366000	0.000778609	-32.7778	Intergenic	AKT2		chr1	113891401	113891600	3.62905e-11	20.7275	Intergenic	LGALS4		chr1	100597001	100597200	0.00609338	-18.0517	Intergenic	UBE2S
chr1	98628801	98629000	8.13e-05	19.1176	Intergenic	MIR8893		chr1	121328001	121328200	0.0315558	-15.3728	Intergenic	MIR578		chr2	56975001	56975200	1.70559e-08	44.6907	Intergenic	MIR8813-2		chr1	113379601	113379800	0.0100146	-17.094	Intergenic	AKT2		chr1	114005001	114005200	2.23937e-11	58.6207	Intergenic	LGALS4		chr1	100668601	100668800	0.000192686	-51.8987	Intergenic	UBE2S
chr1	98633201	98633400	0.00685948	15.2696	Intergenic	MIR8893		chr1	121329001	121329200	3.24e-15	-22.0894	Intergenic	MIR578		chr2	56997201	56997400	0.0100443	32.1795	Intergenic	MIR8813-2		chr1	113398601	113398800	0.000673496	-35.2381	intron (NM_001012340, intron 2 of 10)	AKT2		chr1	114046601	114046800	0.00956337	21.3379	Intergenic	LGALS4		chr1	100725401	100725600	0.00012003	-50	Intergenic	UBE2S
chr28	10999001	10999200	1.45e-06	42.6614	Intergenic	GOT1		chr1	121336601	121336800	3.81e-05	-17.501	Intergenic	MIR578		chr2	57006001	57006200	0.000266931	18.0337	Intergenic	MIR8813-2		chr1	113402401	113402600	0.000615094	-16.092	intron (NM_001012340, intron 5 of 10)	AKT2		chr1	114049601	114049800	0.000743878	19.8867	Intergenic	LGALS4		chr1	101092601	101092800	0.0417398	-23.088	Intergenic	UBE2S
chr1	98639201	98639400	0.0337379	16.7096	Intergenic	MIR8893		chr1	121350401	121350600	9.01e-17	-23.4778	Intergenic	MIR578		chr2	57025201	57025400	5.2411e-07	23.4886	Intergenic	MIR8813-2		chr1	113420601	113420800	3.85288e-07	-17.9919	Intergenic	AKT2		chr1	114156601	114156800	0.0431913	21.2983	Intergenic	LGALS4		chr1	101110001	101110200	0.0323825	-18.5185	Intergenic	UBE2S
chr1	98639601	98639800	0.00278867	16.1542	Intergenic	MIR8893		chr1	121395601	121395800	0.000163249	-15.1139	Intergenic	MIR578		chr2	57076801	57077000	8.21697e-08	20.1195	Intergenic	MIR8813-2		chr1	113435401	113435600	7.12056e-13	-18.4038	Intergenic	AKT2		chr1	114159401	114159600	0.00274203	20	Intergenic	LGALS4		chr1	101329801	101330000	0.0131489	-16.9903	Intergenic	UBE2S
chr6	8750401	8750600	1.03e-06	42.623	Intergenic	SERPINE1		chr1	121440001	121440200	1.51e-18	-22.3442	Intergenic	MIR578		chr2	57125401	57125600	1.56544e-07	43.0668	Intergenic	MIR8813-2		chr1	113612401	113612600	3.00714e-10	-19.0372	Intergenic	AKT2		chr1	114160601	114160800	5.05238e-05	17.4935	Intergenic	LGALS4		chr1	101354601	101354800	0.0109471	-15.7795	Intergenic	UBE2S
chr4	55278601	55278800	2e-08	42.5926	Intergenic	HAVCR1		chr1	121440201	121440400	4.64e-39	-24.8284	Intergenic	MIR578		chr2	57419401	57419600	1.7369e-07	30.8714	Intergenic	MIR8813-2		chr1	113618001	113618200	0.000681744	-25.6363	Intergenic	AKT2		chr1	114198001	114198200	0.00334974	16.5789	Intergenic	LGALS4		chr1	101396601	101396800	5.28202e-06	-21.7143	Intergenic	UBE2S
chr27	5685601	5685800	0.00150811	42.5926	Intergenic	ADCY6		chr1	121451601	121451800	0.00577407	-23.1095	Intergenic	MIR578		chr2	57448401	57448600	0.000205798	18.4951	Intergenic	MIR8813-2		chr1	113649001	113649200	3.11237e-05	-25.3794	Intergenic	AKT2		chr1	114200801	114201000	0.0152876	40.1338	Intergenic	LGALS4		chr1	101527201	101527400	0.00099492	-21.3687	Intergenic	UBE2S
chr29	38500001	38500200	0.000132219	42.5568	Intergenic	CNGB3		chr1	121461001	121461200	0.000820676	-17.1658	Intergenic	MIR578		chr2	57596601	57596800	0.00103847	19.0388	Intergenic	MIR8813-2		chr1	113739001	113739200	2.34652e-07	-15.2525	Intergenic	AKT2		chr1	114239401	114239600	0.0476683	17.6471	Intergenic	LGALS4		chr1	101752401	101752600	0.036797	-33.3333	Intergenic	UBE2S
chr8	64970201	64970400	1.01e-05	42.5506	Intergenic	BDKRB2		chr1	121469801	121470000	0.0304913	-16.5883	Intergenic	MIR578		chr2	57630601	57630800	1.33267e-14	31.9997	Intergenic	MIR8813-2		chr1	113749201	113749400	1.36399e-05	-21.5148	Intergenic	AKT2		chr1	114290001	114290200	0.00101348	21.519	Intergenic	LGALS4		chr1	101856601	101856800	0.0495435	-21.4968	Intergenic	UBE2S
chr17	11633001	11633200	0.00141129	42.5481	Intergenic	MIR8845		chr1	121472001	121472200	1.14e-32	-24.3209	Intergenic	MIR578		chr2	57630801	57631000	5.17979e-11	19.9426	Intergenic	MIR8813-2		chr1	113803001	113803200	0.0155471	-15.6354	Intergenic	AKT2		chr1	114290601	114290800	0.000743358	56.9697	Intergenic	LGALS4		chr1	101904201	101904400	7.34687e-05	-52.5714	Intergenic	UBE2S
chr23	16313601	16313800	0.000536087	42.5408	Intergenic	RPL15		chr1	121472801	121473000	0.00155118	-20.6179	Intergenic	MIR578		chr2	57706201	57706400	0.0236116	21.7712	Intergenic	GOT2		chr1	113830201	113830400	0.00602157	-30.6349	Intergenic	AKT2		chr1	114307601	114307800	0.000263078	63.3028	Intergenic	LGALS4		chr1	102091001	102091200	0.0359709	-31.6667	Intergenic	UBE2S
chr7	52917801	52918000	8.3e-10	42.5	Intergenic	SLC39A6		chr1	121481801	121482000	2.32e-11	-18.4676	Intergenic	MIR578		chr2	57798801	57799000	4.48849e-11	31.6214	Intergenic	GOT2		chr1	113940401	113940600	7.66699e-18	-21.4018	Intergenic	LGALS4		chr1	114368401	114368600	0.034565	26.1786	Intergenic	LGALS4		chr1	102095601	102095800	6.62122e-06	-80	Intergenic	UBE2S
chr1	98780401	98780600	0.0395426	22.0503	Intergenic	MIR8893		chr1	121497801	121498000	0.0376841	-18.6667	Intergenic	MIR578		chr2	57812201	57812400	0.0142664	18.5065	Intergenic	GOT2		chr1	114007401	114007600	0.000253825	-16.2565	Intergenic	LGALS4		chr1	114523401	114523600	0.00531987	18.5185	Intergenic	SPINT2		chr1	102100201	102100400	1.17514e-09	-27.5963	Intergenic	UBE2S
chr1	98814601	98814800	0.00120067	24.9029	Intergenic	MIR8893		chr1	121612601	121612800	1.4e-05	-20.6141	Intergenic	MIR578		chr2	57853801	57854000	8.65289e-20	20.5535	Intergenic	GOT2		chr1	114026601	114026800	3.85284e-09	-26.2269	Intergenic	LGALS4		chr1	114549001	114549200	2.81104e-05	39.1608	Intergenic	SPINT2		chr1	102119001	102119200	0.036989	-30.6122	Intergenic	UBE2S
chr1	98825401	98825600	0.00225683	15.9188	Intergenic	MIR8893		chr1	121632201	121632400	1.55e-13	-15.8773	Intergenic	MIR578		chr2	57910801	57911000	5.77128e-20	24.2942	Intergenic	GOT2		chr1	114026801	114027000	0.0207447	-19.1919	Intergenic	LGALS4		chr1	114553801	114554000	0.0364069	21.9214	Intergenic	SPINT2		chr1	102220401	102220600	0.0315843	-22.2556	Intergenic	UBE2S
chr5	67632801	67633000	2.26e-06	42.4846	Intergenic	SLC7A5		chr1	121633201	121633400	1.52e-10	-19.7248	Intergenic	MIR578		chr2	58153401	58153600	0.001738	15.7153	Intergenic	GOT2		chr1	114076201	114076400	1.3873e-05	-44.636	Intergenic	LGALS4		chr1	114564401	114564600	0.00701034	33.3333	Intergenic	SPINT2		chr1	102253601	102253800	0.00239178	-21.0646	Intergenic	UBE2S
chr1	99085001	99085200	0.0206561	17.9739	Intergenic	MIR8893		chr1	121633801	121634000	0.000629306	-24.9064	Intergenic	MIR578		chr2	58324801	58325000	7.39392e-06	46.1616	Intergenic	CNGB1		chr1	114188801	114189000	0.0212622	-21.453	Intergenic	LGALS4		chr1	114566001	114566200	0.0480225	17.4706	Intergenic	SPINT2		chr1	102282201	102282400	0.0102232	-32.9545	promoter-TSS (NM_001286964)	UBE2S
chr15	50462601	50462800	0.000418499	42.4837	Intergenic	TLR2		chr1	121639201	121639400	2.13e-05	-16.6927	Intergenic	MIR578		chr2	58479001	58479200	1.94584e-07	31.2977	Intergenic	CNGB1		chr1	114196601	114196800	1.01896e-05	-27.3504	Intergenic	LGALS4		chr1	114587601	114587800	0.00163445	32.9825	Intergenic	SPINT2		chr1	102310201	102310400	0.0153705	-22.3295	promoter-TSS	TMEM190
chr35	7145201	7145400	6.03e-07	42.4669	Intergenic	SSR1		chr1	121653001	121653200	5.6e-05	-18.215	Intergenic	MIR578		chr2	58503001	58503200	0.000455879	17.4739	Intergenic	CNGB1		chr1	114201201	114201400	0.00333605	-31.7949	Intergenic	LGALS4		chr1	114615801	114616000	0.00262016	15.4284	Intergenic	SPINT2		chr1	102311201	102311400	0.00421053	-39.6287	promoter-TSS	TMEM190
chr33	30758601	30758800	1.29e-23	42.4657	Intergenic	PPP1R2		chr1	121660601	121660800	5.66e-05	-16.2003	Intergenic	MIR578		chr2	58599801	58600000	0.00178466	21.3001	intron (NM_001284462, intron 15 of 32)	CNGB1		chr1	114220401	114220600	0.000296231	-26.2295	Intergenic	LGALS4		chr1	114687201	114687400	0.0174675	23.0159	Intergenic	SPINT2		chr1	102351601	102351800	0.0266876	-22.8746	Intergenic	TMEM190
chr1	99120601	99120800	0.0036257	17.5293	Intergenic	MIR8893		chr1	121661601	121661800	1.58e-07	-16.0617	Intergenic	MIR578		chr2	58679601	58679800	0.000123711	16.9444	Intergenic	CNGB1		chr1	114225801	114226000	7.70752e-05	-30.597	Intergenic	LGALS4		chr1	114700001	114700200	0.0017224	32.6923	intron (NM_001286963, intron 6 of 6)	SPINT2		chr1	102358801	102359000	0.0110781	-20.8333	Intergenic	TMEM190
chr1	99589401	99589600	0.00691818	16.9342	Intergenic	MIR8893		chr1	121662001	121662200	0.00252813	-18.3943	Intergenic	MIR578		chr2	58738801	58739000	3.5779e-19	17.1121	Intergenic	CNGB1		chr1	114239801	114240000	2.4218e-12	-59.9311	Intergenic	LGALS4		chr1	114857401	114857600	0.0052604	39.6226	Intergenic	SPINT2		chr1	102379801	102380000	0.00116325	-50	Intergenic	TMEM190
chr26	19778201	19778400	0.0005017	42.4444	Intergenic	TFIP11		chr1	121679801	121680000	0.000378558	-24.0421	Intergenic	MIR578		chr2	58827001	58827200	0.00105572	31.643	Intergenic	CCL17		chr1	114289001	114289200	0.00127204	-17.1282	Intergenic	LGALS4		chr1	115026401	115026600	0.00536087	44.9541	Intergenic	SPINT2		chr1	102390601	102390800	0.0406434	-16.5296	Intergenic	TMEM190
chr9	54306201	54306400	0.000374665	42.4419	Intergenic	PTGES		chr1	121701801	121702000	0.0163193	-16.3043	Intergenic	MIR578		chr2	59169201	59169400	1.61312e-09	42.8152	Intergenic	CX3CL1		chr1	114293201	114293400	3.57061e-05	-44.3723	promoter-TSS	LGALS4		chr1	115461201	115461400	0.0143027	17.069	Intergenic	SPINT2		chr1	102414801	102415000	0.00694965	-41.6667	Intergenic	TNNI3
chr20	48960201	48960400	3.38e-11	42.4331	Intergenic	MIR24-2		chr1	121703601	121703800	1.26e-08	-23.8021	Intergenic	MIR578		chr2	59659201	59659400	2.31881e-06	38.3535	Intergenic	MT4		chr1	114341001	114341200	3.17938e-08	-19.388	Intergenic	LGALS4		chr1	115917601	115917800	6.8967e-11	100	Intergenic	TYROBP		chr1	102429801	102430000	1.98307e-22	-42.5176	Intergenic	TNNI3
chr1	100308401	100308600	8.22e-17	16.6635	Intergenic	MIR8893		chr1	121714201	121714400	7.26e-05	-18.0403	Intergenic	MIR578		chr2	59813401	59813600	0.00024006	43.2051	Intergenic	MT4		chr1	114356601	114356800	6.67112e-06	-35.079	Intergenic	LGALS4		chr1	116267801	116268000	0.000912256	33.9623	Intergenic	TYROBP		chr1	102437401	102437600	0.0206405	-16.3906	Intergenic	TNNI3
chr1	100381801	100382000	0.0462992	15.4427	Intergenic	MIR8893		chr1	121716001	121716200	0.0417692	-15.0444	Intergenic	MIR578		chr2	59815201	59815400	0.000403081	17.0213	Intergenic	MT4		chr1	114507601	114507800	7.08381e-08	-19.0768	Intergenic	LGALS4		chr1	116338001	116338200	0.00955661	38.3681	Intergenic	TYROBP		chr1	102464201	102464400	0.0139925	-38.3562	Intergenic	TNNI3
chr1	100552601	100552800	2.42e-25	16.9878	Intergenic	UBE2S		chr1	121719401	121719600	1.95e-19	-15.5397	Intergenic	MIR578		chr2	59819001	59819200	0.0293989	16.4221	Intergenic	MT4		chr1	114530601	114530800	1.51613e-05	-24.0615	Intergenic	SPINT2		chr1	116338201	116338400	0.0479957	18.287	Intergenic	TYROBP		chr1	102472001	102472200	0.0424494	-15.4271	Intergenic	TNNI3
chr1	100970401	100970600	0.034444	20.979	Intergenic	UBE2S		chr1	121719801	121720000	2.44e-12	-17.937	Intergenic	MIR578		chr2	59828801	59829000	0.00436766	15.9149	Intergenic	MT4		chr1	114588401	114588600	0.0154179	-17.8941	Intergenic	SPINT2		chr1	116503401	116503600	0.00140378	39.0909	Intergenic	TYROBP		chr1	102490601	102490800	4.84751e-07	-33.2477	Intergenic	TNNI3
chr1	101089801	101090000	0.00345641	19.8113	Intergenic	UBE2S		chr1	121721201	121721400	0.000222537	-19.0648	Intergenic	MIR578		chr2	60612801	60613000	0.0040086	19.1931	Intergenic	SLC6A2		chr1	114644601	114644800	0.00203854	-25.3684	Intergenic	SPINT2		chr1	116556401	116556600	9.7786e-05	23.4024	Intergenic	TYROBP		chr1	102503001	102503200	0.00356037	-27.0073	Intergenic	TNNI3
chr1	101090201	101090400	0.00367205	24.5076	Intergenic	UBE2S		chr1	121721801	121722000	3.11e-09	-24.5245	Intergenic	MIR578		chr2	61051401	61051600	0.002134	17.5929	Intergenic	SLC6A2		chr1	114654801	114655000	0.0365698	-21.4286	Intergenic	SPINT2		chr1	116611201	116611400	0.00877578	38.6364	Intergenic	TYROBP		chr1	102505801	102506000	0.0108484	-20.4651	Intergenic	TNNI3
chr18	44809001	44809200	1.16e-05	42.4297	Intergenic	MIR8861		chr1	121722801	121723000	0.0112392	-21.7391	Intergenic	MIR578		chr2	61200001	61200200	0.00024133	22.1758	Intergenic	SLC6A2		chr1	114691001	114691200	1.08924e-05	-21.5	Intergenic	SPINT2		chr1	116612201	116612400	0.00367183	32.1782	Intergenic	TYROBP		chr1	102521801	102522000	0.0206618	-25.0379	Intergenic	TNNI3
chr35	13956401	13956600	2.67e-37	42.4282	Intergenic	SIRT5		chr1	121739201	121739400	1.16e-11	-22.2124	Intergenic	MIR578		chr2	61332401	61332600	0.00194006	17.3128	Intergenic	SLC6A2		chr1	114772801	114773000	0.0149451	-18.423	Intergenic	SPINT2		chr1	116704401	116704600	0.000293674	23.5702	Intergenic	TYROBP		chr1	102552401	102552600	0.00991584	-19.4165	Intergenic	TNNI3
chr1	101402201	101402400	0.00147659	17.6714	Intergenic	UBE2S		chr1	121739401	121739600	2.31e-12	-23.8655	Intergenic	MIR578		chr2	61435201	61435400	0.0159941	24.4211	Intergenic	SLC6A2		chr1	114811401	114811600	3.73223e-05	-19.4079	Intergenic	SPINT2		chr1	116780401	116780600	0.0442448	16.2602	Intergenic	TYROBP		chr1	102619401	102619600	0.0129735	-27.1657	Intergenic	NCR1
chr1	101449001	101449200	0.0120441	21.99	Intergenic	UBE2S		chr1	121742401	121742600	2.78e-05	-22.17	Intergenic	MIR578		chr2	61437601	61437800	0.0178735	25.9671	Intergenic	SLC6A2		chr1	114857401	114857600	1.85404e-06	-35.8876	Intergenic	SPINT2		chr1	116844601	116844800	0.0182504	16.9782	Intergenic	PRODH2		chr1	102789801	102790000	0.00198977	-27.6382	Intergenic	NCR1
chr1	101637401	101637600	0.00274673	18.5693	Intergenic	UBE2S		chr1	121750201	121750400	2.54e-15	-21.6618	Intergenic	MIR578		chr2	61498401	61498600	0.00718897	27.027	Intergenic	SLC6A2		chr1	114875201	114875400	0.0259855	-17.2961	Intergenic	SPINT2		chr1	116855001	116855200	0.0132228	16.539	Intergenic	PRODH2		chr1	102850201	102850400	0.000749065	-20.5937	Intergenic	NCR1
chr1	101750401	101750600	0.0381202	21.5909	Intergenic	UBE2S		chr1	121750401	121750600	0.00170151	-20.2919	Intergenic	MIR578		chr2	61593401	61593600	1.1396e-06	28.157	Intergenic	SLC6A2		chr1	114887801	114888000	0.00665677	-26.2528	Intergenic	SPINT2		chr1	116899201	116899400	0.0056504	34.5238	Intergenic	PSENEN		chr1	102866801	102867000	0.0105321	-28.3333	Intergenic	NCR1
chr20	46312801	46313000	0.000137669	42.4242	Intergenic	FAM32A		chr1	121755601	121755800	0.044064	-18.4012	Intergenic	MIR578		chr2	61649401	61649600	7.69948e-14	31.1669	Intergenic	SLC6A2		chr1	115322601	115322800	0.0384595	-15.5862	Intergenic	SPINT2		chr1	116904801	116905000	0.000120634	48.1481	Intergenic	PSENEN		chr1	102920401	102920600	0.0117325	-15.3061	Intergenic	PRPF31
chr1	102095201	102095400	7.78e-05	21.915	Intergenic	UBE2S		chr1	121785201	121785400	0.000165636	-21.6244	Intergenic	MIR578		chr2	62233401	62233600	0.00712556	17.7391	Intergenic	SLC6A2		chr1	116596001	116596200	8.81221e-06	-44.4444	Intergenic	TYROBP		chr1	116907801	116908000	0.000782784	36.8613	Intergenic	PSENEN		chr1	102959001	102959200	0.00459994	-46.1039	Intergenic	PRPF31
chr4	6540201	6540400	1.4e-05	42.4131	Intergenic	CDC42		chr1	121864601	121864800	0.000597411	-19.9467	Intergenic	MIR578		chr2	64128401	64128600	2.96256e-07	23.4213	Intergenic	NOD2		chr1	116675801	116676000	2.02067e-88	-25.6445	Intergenic	TYROBP		chr1	116941001	116941200	0.0317885	16.8565	Intergenic	PSENEN		chr1	103053801	103054000	2.26356e-06	-26.345	Intergenic	PRPF31
chr1	102174401	102174600	0.0034568	22.7931	Intergenic	UBE2S		chr1	121867201	121867400	4.25e-08	-15.5397	Intergenic	MIR578		chr2	64212601	64212800	0.00552665	17.9654	Intergenic	NOD2		chr1	116676001	116676200	6.87813e-06	-22.9169	Intergenic	TYROBP		chr1	116991801	116992000	0.0101821	28.2906	Intergenic	PSENEN		chr1	103064201	103064400	0.00267133	-26.9036	Intergenic	PRPF31
chr10	17495001	17495200	3.43e-07	42.4094	Intergenic	SELENOO		chr1	121877801	121878000	8.77e-08	-19.0849	Intergenic	MIR578		chr2	64637801	64638000	0.00409882	19.0909	3' UTR (NM_001287039, exon 11 of 11)	NOD2		chr1	116698601	116698800	4.63095e-36	-32.9761	Intergenic	TYROBP		chr1	117109601	117109800	0.000354632	32.7476	exon (NM_001003342, exon 11 of 22)	ATP4A		chr1	103112801	103113000	0.00251353	-21.7593	Intergenic	PRPF31
chr1	102188401	102188600	0.0253023	16.5855	Intergenic	UBE2S		chr1	121886401	121886600	6.81e-05	-21.1425	Intergenic	MIR578		chr2	64718801	64719000	1.99232e-05	28.3333	Intergenic	NOD2		chr1	116708201	116708400	0.00338278	-16.248	Intergenic	TYROBP		chr1	117128201	117128400	0.0191774	37.1717	Intergenic	ATP4A		chr1	103242801	103243000	0.0252779	-15.8043	Intergenic	PRPF31
chr1	102222201	102222400	0.015674	16.0256	Intergenic	UBE2S		chr1	121887601	121887800	3.89e-12	-18.5529	Intergenic	MIR578		chr2	64799601	64799800	0.0332361	17.7588	Intergenic	NOD2		chr1	116749801	116750000	3.16177e-10	-32.8205	Intergenic	TYROBP		chr1	117141201	117141400	0.0167664	27.1429	Intergenic	KRTDAP		chr1	103262601	103262800	1.87836e-05	-20	Intergenic	MIR371
chr1	102254001	102254200	1.36e-23	15.1087	Intergenic	UBE2S		chr1	121887801	121888000	1.18e-06	-16.2467	Intergenic	MIR578		chr2	65041201	65041400	0.0214019	15.7988	Intergenic	NOD2		chr1	116783401	116783600	0.00012349	-19.3846	Intergenic	TYROBP		chr1	117146601	117146800	0.00216503	46.1538	Intergenic	KRTDAP		chr1	103935001	103935200	0.00144952	-31.4549	Intergenic	VN1R4
chr1	102261601	102261800	4.19e-85	15.3179	Intergenic	UBE2S		chr1	121889001	121889200	2.14e-05	-17.8753	Intergenic	MIR578		chr2	65047201	65047400	0.00147849	21.1145	Intergenic	NOD2		chr1	116916801	116917000	4.91678e-17	-40.4037	Intergenic	PSENEN		chr1	117221201	117221400	0.0293078	24.486	Intergenic	KRTDAP		chr1	103995401	103995600	5.48239e-06	-60.9375	Intergenic	VN1R4
chr1	102307201	102307400	3.37e-22	19.8613	Intergenic	TMEM190		chr1	121893201	121893400	1.28e-12	-19.9118	Intergenic	MIR578		chr2	65315801	65316000	4.19745e-29	40.458	Intergenic	NOD2		chr1	116939201	116939400	0.00973499	-21.4257	Intergenic	PSENEN		chr1	117230801	117231000	0.0215557	29.5918	Intergenic	KRTDAP		chr1	104773601	104773800	5.50004e-06	-17.3277	Intergenic	MIR8891
chr30	23566001	23566200	6.2e-25	42.407	exon (NM_001287090, exon 7 of 10)	LIPC		chr1	121893601	121893800	4.88e-09	-16.404	Intergenic	MIR578		chr2	65426201	65426400	0.000168653	32.1637	Intergenic	NOD2		chr1	116940601	116940800	0.0382527	-15.625	Intergenic	PSENEN		chr1	117253001	117253200	1.06548e-05	31.0714	Intergenic	HAMP		chr1	104872601	104872800	0.00024654	-27.4644	Intergenic	MIR8891
chr2	28507801	28508000	4.26e-18	42.4031	Intergenic	IL2RA		chr1	121894201	121894400	5.42e-14	-15.9172	Intergenic	MIR578		chr2	65622201	65622400	0.00439464	22.3744	Intergenic	NOD2		chr1	116973001	116973200	0.0167693	-19.3836	Intergenic	PSENEN		chr1	117288201	117288400	0.0477944	23.9035	Intergenic	HAMP		chr1	104899201	104899400	0.00679094	-45	Intergenic	MIR8891
chr1	102335801	102336000	7.85e-07	19.4031	Intergenic	TMEM190		chr1	121896001	121896200	0.00701052	-15.1852	Intergenic	MIR578		chr2	65632801	65633000	1.4486e-05	30.2826	Intergenic	NOD2		chr1	117008001	117008200	0.000328972	-35.9524	Intergenic	ATP4A		chr1	117291001	117291200	0.0464251	26.8293	Intergenic	HAMP		chr1	104928801	104929000	0.0060036	-24.2265	Intergenic	MIR8891
chr1	102416001	102416200	2.04e-06	24.397	Intergenic	TNNI3		chr1	121937001	121937200	5.04e-05	-22.6679	Intergenic	MIR578		chr2	65806601	65806800	0.0125996	18.2156	Intergenic	NOD2		chr1	117009201	117009400	0.000585447	-34.4828	Intergenic	ATP4A		chr1	117294801	117295000	0.00211406	28.1164	Intergenic	HAMP		chr1	105054401	105054600	4.73686e-07	-75.0277	Intergenic	MIR8891
chr1	102416201	102416400	0.00532612	21.5138	Intergenic	TNNI3		chr1	121953401	121953600	0.000143198	-17.8302	Intergenic	MIR578		chr2	66202201	66202400	7.48463e-05	15.3077	Intergenic	NOD2		chr1	117099201	117099400	0.000285918	-27.6836	Intergenic	ATP4A		chr1	117309201	117309400	0.00932707	25	Intergenic	HAMP		chr1	105656201	105656400	0.000784508	-29.697	Intergenic	KLK14
chr1	102421801	102422000	6.12e-05	19.6343	Intergenic	TNNI3		chr1	121977601	121977800	2.07e-10	-16.812	Intergenic	MIR578		chr2	68149001	68149200	3.70856e-05	15.6863	Intergenic	AZIN2		chr1	117103001	117103200	0.0138392	-29.0793	promoter-TSS (NM_001003342)	ATP4A		chr1	117309401	117309600	0.0116888	45.1082	Intergenic	HAMP		chr1	105740601	105740800	0.000191374	-15.2564	Intergenic	KLK14
chr1	102425201	102425400	0.0391046	20.8333	Intergenic	TNNI3		chr1	121978001	121978200	3.01e-06	-16.4109	Intergenic	MIR578		chr2	68173601	68173800	0.000244957	15.6061	Intergenic	AZIN2		chr1	117135201	117135400	0.00230628	-15.4165	Intergenic	ATP4A		chr1	117371601	117371800	0.0384945	33.4906	Intergenic	HAMP		chr1	105792801	105793000	0.00686279	-16.9116	Intergenic	KLK14
chr1	102429801	102430000	5.24e-06	19.7674	Intergenic	TNNI3		chr1	121995401	121995600	0.00311014	-20.2314	Intergenic	MIR578		chr2	68388001	68388200	0.00722085	20.1539	Intergenic	AZIN2		chr1	117252601	117252800	2.81559e-07	-27.6256	Intergenic	HAMP		chr1	117383001	117383200	0.000770617	16.2399	Intergenic	FXYD1		chr1	105948401	105948600	0.00901488	-19.658	Intergenic	KLK4
chr25	14702201	14702400	1.76e-08	42.3726	Intergenic	SGCG		chr1	121999001	121999200	3.28e-07	-20.5923	Intergenic	MIR578		chr2	68613201	68613400	9.56847e-06	32.1922	Intergenic	AZIN2		chr1	117297401	117297600	5.98514e-12	-27.1315	Intergenic	HAMP		chr1	117439601	117439800	0.000327738	35.9344	promoter-TSS	FXYD1		chr1	106058401	106058600	0.0100918	-27.2362	Intergenic	KLK1
chr7	860001	860200	2.21e-07	42.3669	Intergenic	CYB5R1		chr1	122025001	122025200	0.00551316	-18.5368	Intergenic	MIR578		chr2	68877001	68877200	1.14172e-06	21.7587	Intergenic	AZIN2		chr1	117312401	117312600	6.6737e-05	-30.9184	Intergenic	HAMP		chr1	117458401	117458600	0.00436889	39.0329	Intergenic	FXYD1		chr1	106096401	106096600	0.0234469	-24.0564	Intergenic	KLK1
chr30	36104201	36104400	5.84e-05	42.3559	Intergenic	UACA		chr1	122058201	122058400	0.00617221	-15.9739	Intergenic	MIR578		chr2	69406001	69406200	0.000294264	28.7582	Intergenic	AZIN2		chr1	117440801	117441000	1.87694e-06	-32.3552	promoter-TSS (NM_001195143)	FXYD1		chr1	117481601	117481800	0.00466853	27.327	Intergenic	SCN1B		chr1	106110801	106111000	0.0198591	-22.9167	Intergenic	KLK1
chr11	3499001	3499200	0.00127779	42.3529	Intergenic	PROP1		chr1	122097801	122098000	2.57e-12	-15.3487	Intergenic	MIR578		chr2	69450401	69450600	4.14601e-05	28.957	Intergenic	AZIN2		chr1	117444801	117445000	6.52465e-12	-20.506	Intergenic	FXYD1		chr1	117517401	117517600	1.7098e-07	61.9672	Intergenic	SCN1B		chr1	106154601	106154800	0.000164576	-22.5359	Intergenic	KLK1
chr34	9795201	9795400	0.000564196	42.328	Intergenic	SLC6A3		chr1	122115601	122115800	5.21e-05	-17.3764	Intergenic	MIR578		chr2	69671201	69671400	0.00108785	18.3314	Intergenic	AZIN2		chr1	117483801	117484000	1.7865e-06	-16.3042	Intergenic	SCN1B		chr1	117521401	117521600	0.00113626	18.7582	Intergenic	SCN1B		chr1	106157601	106157800	1.26076e-05	-17.0707	Intergenic	KLK1
chr1	102519601	102519800	0.036121	23.0409	Intergenic	TNNI3		chr1	122129001	122129200	6.69e-05	-21.0101	Intergenic	MIR578		chr2	69686801	69687000	5.52567e-06	18.0083	Intergenic	AZIN2		chr1	117499801	117500000	0.00518283	-18.5955	Intergenic	SCN1B		chr1	117527801	117528000	0.000234212	20.4593	Intergenic	SCN1B		chr1	106312001	106312200	0.00494651	-50.8333	Intergenic	KLK1
chr1	102522601	102522800	9.56e-05	17.3325	Intergenic	TNNI3		chr1	122201601	122201800	0.0145374	-21.551	Intergenic	MIR578		chr2	69781801	69782000	0.000364375	39.0476	Intergenic	AZIN2		chr1	117502001	117502200	4.08583e-05	-18.9264	Intergenic	SCN1B		chr1	117655201	117655400	0.0134603	22.7834	Intergenic	SCN1B		chr1	106327201	106327400	8.78154e-05	-34.104	Intergenic	KLK1
chr1	102523601	102523800	8.84e-30	17.3119	Intergenic	TNNI3		chr1	122204201	122204400	0.00127151	-18.1071	Intergenic	MIR578		chr2	69840401	69840600	0.0148691	15.668	Intergenic	AZIN2		chr1	117506401	117506600	0.0450158	-20.517	intron (NM_001025398, intron 2 of 4)	SCN1B		chr1	117821001	117821200	6.03461e-06	24.1935	Intergenic	SCN1B		chr1	106408201	106408400	0.0389878	-18.0769	Intergenic	KLK1
chr3	84587601	84587800	2.67e-07	42.3129	Intergenic	SMIM20		chr1	122236401	122236600	0.0164577	-18.254	Intergenic	MIR578		chr2	69861401	69861600	2.12575e-31	44.7064	Intergenic	AZIN2		chr1	117538601	117538800	0.00677648	-24.8377	Intergenic	SCN1B		chr1	117827601	117827800	0.0025304	62.7273	Intergenic	SCN1B		chr1	106409801	106410000	0.0309427	-39.7832	Intergenic	KLK1
chr5	78701801	78702000	9.5e-20	42.3092	Intergenic	MIR140		chr1	122265601	122265800	0.000777403	-21.5686	Intergenic	MIR578		chr2	70024201	70024400	1.76416e-06	27.551	Intergenic	EPB41		chr1	117624601	117624800	4.26208e-10	-20.5914	Intergenic	SCN1B		chr1	117900801	117901000	0.0131481	39.3443	Intergenic	SCN1B		chr1	106439201	106439400	0.0150438	-38.5417	Intergenic	KLK1
chr1	102782401	102782600	0.00490828	17.3868	Intergenic	NCR1		chr1	122277001	122277200	1.9e-07	-18.7783	Intergenic	MIR578		chr2	70024401	70024600	0.0165548	28.5714	Intergenic	EPB41		chr1	117710001	117710200	2.09872e-10	-28.6155	Intergenic	SCN1B		chr1	117940601	117940800	0.0189455	17.8842	Intergenic	SCN1B		chr1	106458801	106459000	0.00545347	-31.2161	Intergenic	KLK1
chr1	102789801	102790000	0.0337199	16.6254	Intergenic	NCR1		chr1	122282001	122282200	0.00387205	-16.8539	Intergenic	MIR578		chr2	70089601	70089800	0.00349519	38.3085	Intergenic	EPB41		chr1	117810001	117810200	0.00258122	-22.0663	Intergenic	SCN1B		chr1	117983401	117983600	0.0429393	20	Intergenic	SCN1B		chr1	106462601	106462800	0.0117432	-22.8889	Intergenic	KLK1
chr5	60320201	60320400	0.00022212	42.3077	Intergenic	NPHP4		chr1	122321001	122321200	0.0124716	-16.2637	Intergenic	MIR578		chr2	70142601	70142800	0.00905836	18.042	Intergenic	EPB41		chr1	117820201	117820400	0.00575699	-20.0422	Intergenic	SCN1B		chr1	118332001	118332200	0.000807245	21.1533	Intergenic	RHPN2		chr1	106582001	106582200	2.62495e-11	-100	Intergenic	MIR150
chr1	102959001	102959200	0.0363908	21.7172	Intergenic	PRPF31		chr1	122380001	122380200	6.6e-05	-15.1345	Intergenic	MIR578		chr2	70163001	70163200	0.0092292	23.287	Intergenic	EPB41		chr1	117834401	117834600	3.17439e-05	-26.4211	Intergenic	SCN1B		chr1	118332401	118332600	0.00710188	21.6667	Intergenic	RHPN2		chr1	106622801	106623000	0.00457928	-23.6111	Intergenic	MIR150
chr2	30353601	30353800	6.47e-05	42.2834	Intergenic	GDI2		chr1	122668201	122668400	6.22e-06	-19.6262	Intergenic	MIR578		chr2	70256401	70256600	0.0461034	16.0885	Intergenic	EPB41		chr1	117835601	117835800	1.4931e-20	-21.0018	Intergenic	SCN1B		chr1	118338601	118338800	8.28571e-06	24.7446	Intergenic	RHPN2		chr1	106674201	106674400	0.0137473	-16.5703	Intergenic	MIR150
chr14	725801	726000	0.000106674	42.2727	Intergenic	ARF1		chr2	53601	53800	0.0117208	-21.3983	Intergenic	CREM		chr2	70283201	70283400	0.0017559	27.8788	Intergenic	EPB41		chr1	118337601	118337800	0.0179325	-17.395	Intergenic	RHPN2		chr1	118357001	118357200	0.000131063	18.1556	Intergenic	RHPN2		chr1	106705201	106705400	0.000162821	-34.6939	Intergenic	MIR150
chr18	48362601	48362800	0.000246234	42.2689	Intergenic	CCND1		chr2	92601	92800	7.16e-06	-21.2409	Intergenic	CREM		chr2	70292201	70292400	9.42509e-10	35.1826	Intergenic	EPB41		chr1	118416801	118417000	0.0021081	-18.3721	Intergenic	RHPN2		chr1	118424601	118424800	1.08328e-05	26.1195	Intergenic	RHPN2		chr1	106707601	106707800	0.0179609	-45.8824	Intergenic	MIR150
chr20	3993601	3993800	1.66e-06	42.2619	Intergenic	SLC6A6		chr2	2066001	2066200	0.0153332	-16.0806	Intergenic	CREM		chr2	70349201	70349400	0.00307295	18.7816	Intergenic	EPB41		chr1	118417801	118418000	0.00599848	-19.0354	Intergenic	RHPN2		chr1	118428401	118428600	0.00237327	21.6582	Intergenic	RHPN2		chr1	106756401	106756600	0.0128005	-15.6237	Intergenic	MIR150
chr34	9047601	9047800	5.93e-07	42.2398	Intergenic	SRD5A1		chr2	2782801	2783000	4.36e-28	-17.6586	Intergenic	CREM		chr2	70376001	70376200	0.000523603	33.7349	Intergenic	EPB41		chr1	118428601	118428800	0.0163076	-15.0702	Intergenic	RHPN2		chr1	118437201	118437400	0.00148487	48.6486	Intergenic	RHPN2		chr1	106821401	106821600	3.29868e-05	-30.5556	Intergenic	MIR150
chr21	22430201	22430400	2e-33	42.2317	Intergenic	SERPINH1		chr2	3075601	3075800	4.61e-17	-23.2378	Intergenic	MIR8864-4		chr2	70421001	70421200	6.24473e-11	20.0277	Intergenic	EPB41		chr1	118429801	118430000	0.00481036	-18.0199	Intergenic	RHPN2		chr1	118458601	118458800	0.000253003	57.3643	Intergenic	RHPN2		chr1	106821601	106821800	0.00448038	-22.9885	Intergenic	MIR150
chr1	103826601	103826800	0.00224723	20.8879	Intergenic	VN1R4		chr2	3629401	3629600	0.00106273	-18.798	Intergenic	MIR8864-4		chr2	70496601	70496800	0.0328443	16.8398	Intergenic	EPB41		chr1	118433001	118433200	0.00173513	-16.1348	Intergenic	RHPN2		chr1	118515401	118515600	0.00590124	15.3522	Intergenic	RHPN2		chr1	106827201	106827400	0.00160315	-40.7143	Intergenic	MIR150
chr26	31215001	31215200	9.61e-06	42.2292	Intergenic	MAPK1		chr2	3685801	3686000	0.0439804	-15.129	Intergenic	MIR8864-4		chr2	70531401	70531600	1.04091e-07	20.8416	Intergenic	EPB41		chr1	118439601	118439800	0.014295	-20.7055	Intergenic	RHPN2		chr1	118522601	118522800	0.0263784	15.7652	Intergenic	RHPN2		chr1	106923401	106923600	0.0204887	-33.6525	Intergenic	MIR150
chr1	20520001	20520200	1.06e-12	42.2236	Intergenic	TCF4		chr2	4176201	4176400	3.67e-06	-15.6968	Intergenic	MIR8864-4		chr2	70538001	70538200	3.57879e-05	32.5	Intergenic	EPB41		chr1	118448601	118448800	1.75949e-05	-22.4196	Intergenic	RHPN2		chr1	118528401	118528600	0.0259898	17.6734	Intergenic	RHPN2		chr1	106997801	106998000	1.80624e-05	-60.8247	promoter-TSS (NR_049229)	MIR150
chr1	104562801	104563000	0.0205928	16.3252	Intergenic	MIR8891		chr2	4202001	4202200	0.0124669	-17.8766	Intergenic	MIR8864-4		chr2	70559001	70559200	0.000212983	20.9518	Intergenic	EPB41		chr1	118455201	118455400	2.7704e-12	-27.6715	Intergenic	RHPN2		chr1	118544401	118544600	0.00331938	36	Intergenic	RHPN2		chr1	107026601	107026800	1.78268e-06	-54.0541	promoter-TSS	FLT3LG
chr1	104773601	104773800	4.22e-06	16.153	Intergenic	MIR8891		chr2	4836601	4836800	0.0414659	-19.2857	Intergenic	MIR8864-4		chr2	70618801	70619000	0.00539852	23.6322	Intergenic	EPB41		chr1	118457401	118457600	9.53836e-07	-37.7661	Intergenic	RHPN2		chr1	118546401	118546600	0.000456212	38.4211	Intergenic	RHPN2		chr1	107047001	107047200	1.09898e-05	-19.1959	Intergenic	FLT3LG
chr2	57564601	57564800	2.98e-05	42.1804	Intergenic	MIR8813-2		chr2	5285801	5286000	0.0220022	-22.4702	Intergenic	MIR8864-3		chr2	70644001	70644200	0.00022524	30.4422	Intergenic	EPB41		chr1	118472801	118473000	8.5305e-05	-19.9246	Intergenic	RHPN2		chr1	118583201	118583400	0.00723734	17.6173	Intergenic	RHPN2		chr1	107092001	107092200	0.00924006	-16.5953	Intergenic	MIR8890
chr1	105380401	105380600	1.12e-64	24.9699	Intergenic	MIR125A		chr2	5338201	5338400	8.1e-05	-19.5589	Intergenic	MIR8864-3		chr2	70649201	70649400	0.0311898	16.3449	Intergenic	EPB41		chr1	118477001	118477200	0.00196962	-30.8378	Intergenic	RHPN2		chr1	118591201	118591400	0.0469532	25.8621	Intergenic	RHPN2		chr1	107109801	107110000	0.0108412	-22.3156	Intergenic	MIR8890
chr6	31122601	31122800	8.95e-09	42.1779	Intergenic	MIR8874		chr2	5779401	5779600	8.14e-06	-19.7452	Intergenic	MIR8864-3		chr2	70650201	70650400	0.000339205	18.3135	Intergenic	EPB41		chr1	118478201	118478400	3.3335e-05	-41.0829	Intergenic	RHPN2		chr1	118592001	118592200	0.0483725	23.6695	Intergenic	RHPN2		chr1	107173601	107173800	0.00708995	-16.7134	Intergenic	MIR8890
chr4	58690601	58690800	0.000922635	42.1518	Intergenic	RPS14		chr2	6086801	6087000	0.000241408	-24.5687	Intergenic	MIR8864-3		chr2	70681801	70682000	0.00297192	18.4795	Intergenic	EPB41		chr1	118478401	118478600	1.56578e-10	-50.1263	Intergenic	RHPN2		chr1	118659001	118659200	0.000692971	54.2254	Intergenic	RHPN2		chr1	107280201	107280400	0.0419357	-16.5756	Intergenic	NTF4
chr1	105533401	105533600	0.0235919	23.6912	Intergenic	MIR99B		chr2	6094801	6095000	0.0329589	-19.7326	Intergenic	MIR8864-3		chr2	70807801	70808000	0.00109974	16.3325	Intergenic	EPB41		chr1	118566001	118566200	1.69423e-07	-53.2801	Intergenic	RHPN2		chr1	118663401	118663600	3.41778e-11	76.7857	Intergenic	RHPN2		chr1	107304801	107305000	0.0205764	-28.5714	Intergenic	NTF4
chr1	105570801	105571000	0.00192761	17.6583	Intergenic	MIR99B		chr2	6437601	6437800	1.22e-06	-17.8316	Intergenic	MIR8864-3		chr2	70811401	70811600	0.003476	19.6743	Intergenic	EPB41		chr1	118594401	118594600	3.46271e-20	-46.1414	Intergenic	RHPN2		chr1	118669201	118669400	5.99496e-08	33.1751	Intergenic	RHPN2		chr1	107341001	107341200	2.21269e-08	-21.2575	Intergenic	NTF4
chr1	105611201	105611400	2.51e-08	21.1605	Intergenic	KLK14		chr2	8679601	8679800	0.00081949	-17.3454	Intergenic	GAD2		chr2	70818401	70818600	0.00177128	25.8267	Intergenic	EPB41		chr1	118602801	118603000	0.0112246	-20.1385	Intergenic	RHPN2		chr1	118673601	118673800	0.0010142	58.1818	Intergenic	RHPN2		chr1	107341201	107341400	1.24571e-37	-40.7643	Intergenic	NTF4
chr1	105698201	105698400	1.83e-07	23.9261	Intergenic	KLK14		chr2	9043001	9043200	0.00102945	-24.8999	Intergenic	GAD2		chr2	70841601	70841800	0.0379567	18.2658	Intergenic	EPB41		chr1	118640601	118640800	7.30988e-07	-33.6308	Intergenic	RHPN2		chr1	118673801	118674000	3.12671e-06	40.035	Intergenic	RHPN2		chr1	107375201	107375400	0.0305058	-21.9697	intron (NM_001190429, intron 1 of 1)	NTF4
chr1	105702201	105702400	0.0437091	17.6623	Intergenic	KLK14		chr2	10630001	10630200	0.000322618	-21.0769	Intergenic	BMI1		chr2	70868601	70868800	4.55616e-05	34.7392	Intergenic	EPB41		chr1	118670801	118671000	1.02706e-06	-17.9386	Intergenic	RHPN2		chr1	118684601	118684800	0.0199285	20.8571	Intergenic	RHPN2		chr1	107383201	107383400	0.0113619	-18.3929	promoter-TSS	LHB
chr1	105859401	105859600	0.0197144	15.1243	promoter-TSS	KLK10		chr2	10729201	10729400	5.64e-07	-17.8736	Intergenic	BMI1		chr2	70876401	70876600	0.00134209	38.9277	Intergenic	EPB41		chr1	118677201	118677400	0.000352806	-20.5535	Intergenic	RHPN2		chr1	118722601	118722800	0.0239241	27.5892	Intergenic	RHPN2		chr1	107408601	107408800	0.000509512	-21.2068	Intergenic	FTL
chr1	105902401	105902600	0.0177923	20.2552	promoter-TSS	KLK6		chr2	11697601	11697800	5.55e-05	-17.578	Intergenic	COMMD3		chr2	70917401	70917600	0.000304861	38.8319	Intergenic	EPB41		chr1	118691001	118691200	6.31216e-09	-24.3062	Intergenic	RHPN2		chr1	118732601	118732800	0.00859608	37.5172	Intergenic	RHPN2		chr1	107470001	107470200	0.0286819	-16.3506	Intergenic	DHDH
chr1	105902601	105902800	0.0116058	18.6508	promoter-TSS	KLK6		chr2	11814601	11814800	0.0472291	-15.5303	Intergenic	COMMD3		chr2	71015401	71015600	0.00771489	20.3214	Intergenic	EPB41		chr1	118707401	118707600	2.56164e-05	-16.8734	Intergenic	RHPN2		chr1	118856801	118857000	0.000430258	20.7018	Intergenic	RHPN2		chr1	107639401	107639600	0.0205213	-25.24	Intergenic	RPL18
chr1	105916401	105916600	0.000375871	18.2182	exon (NM_001197167, exon 2 of 5)	KLK5		chr2	12287601	12287800	0.0127688	-19.5972	Intergenic	COMMD3		chr2	71092201	71092400	0.0338462	17.8101	Intergenic	EPB41		chr1	118713001	118713200	2.70571e-05	-19.3141	Intergenic	RHPN2		chr1	118868801	118869000	0.0122617	22.7152	Intergenic	RHPN2		chr1	107663801	107664000	0.000654948	-19.4444	Intergenic	RPL18
chr4	28882201	28882400	0.000820192	42.1151	Intergenic	RPS24		chr2	12960401	12960600	8.25e-07	-22.1342	Intergenic	COMMD3		chr2	71230001	71230200	1.41224e-07	35.2194	Intergenic	EPB41		chr1	118746601	118746800	4.61869e-08	-23.1689	Intergenic	RHPN2		chr1	118873601	118873800	0.00935115	36.1972	Intergenic	RHPN2		chr1	107736201	107736400	0.00292126	-39.6514	Intergenic	RPL18
chr1	106079801	106080000	0.0141095	21.5586	Intergenic	KLK1		chr2	13771201	13771400	0.0205489	-22.1705	Intergenic	COMMD3		chr2	71288201	71288400	1.03909e-05	16.1854	Intergenic	EPB41		chr1	118768801	118769000	0.000355803	-22.7457	Intergenic	RHPN2		chr1	118874601	118874800	0.0167069	32.4324	Intergenic	RHPN2		chr1	107746201	107746400	0.00233172	-38.6361	Intergenic	RPL18
chr1	106089601	106089800	0.000142933	23.546	Intergenic	KLK1		chr2	14154401	14154600	0.0496936	-16.2485	Intergenic	COMMD3		chr2	71299801	71300000	0.00192218	23.2909	Intergenic	EPB41		chr1	118802601	118802800	0.000935126	-15.1814	Intergenic	RHPN2		chr1	118881201	118881400	0.0156042	15.7366	Intergenic	RHPN2		chr1	107771401	107771600	0.00182485	-19.34	Intergenic	RPL18
chr1	106151401	106151600	0.00852172	17.2464	Intergenic	KLK1		chr2	15126401	15126600	0.0178672	-15.7817	Intergenic	MIR8895		chr2	71653401	71653600	1.39891e-24	23.9719	Intergenic	EPB41		chr1	118806801	118807000	0.000136784	-17.7668	Intergenic	RHPN2		chr1	118897201	118897400	0.0365071	24.1986	Intergenic	RHPN2		chr1	107782001	107782200	0.00504766	-31.9892	Intergenic	RPL18
chr11	67840601	67840800	1.18e-05	42.1053	Intergenic	LOC481674		chr2	15592001	15592200	0.00140577	-24.3154	Intergenic	MIR8895		chr2	71689201	71689400	2.58744e-06	23.4629	Intergenic	EPB41		chr1	118856601	118856800	5.68192e-11	-62.7451	Intergenic	RHPN2		chr1	118930201	118930400	0.00725037	40.8088	Intergenic	RHPN2		chr1	107808401	107808600	1.92483e-11	-35.9324	Intergenic	RPL18
chr34	415401	415600	0.000325692	42.1053	Intergenic	CTSC		chr2	15615001	15615200	2.52e-08	-19.9821	Intergenic	MIR8895		chr2	71689401	71689600	1.83033e-07	20.2809	Intergenic	EPB41		chr1	118879601	118879800	0.00111317	-22.2347	Intergenic	RHPN2		chr1	118932601	118932800	0.00914536	16.9824	Intergenic	RHPN2		chr1	107823201	107823400	0.000145428	-20.2916	Intergenic	RPL18
chr18	48779201	48779400	3.23e-05	42.0915	Intergenic	MRGPRF		chr2	15615201	15615400	1.37e-10	-21.9006	Intergenic	MIR8895		chr2	72003801	72004000	1.6094e-05	17.3913	Intergenic	SNHG3		chr1	118894801	118895000	0.0243157	-18.9472	Intergenic	RHPN2		chr1	118973401	118973600	0.000302113	60	Intergenic	RHPN2		chr1	107823801	107824000	1.06291e-13	-21.8058	Intergenic	RPL18
chr1	106302801	106303000	0.0102126	19.6761	Intergenic	KLK1		chr2	15894801	15895000	0.00197369	-19.945	Intergenic	MIR8895		chr2	72296001	72296200	0.0362891	23.1111	Intergenic	PTAFR		chr1	118896401	118896600	0.000162949	-32.0574	Intergenic	RHPN2		chr1	119004401	119004600	0.0382401	40.8	Intergenic	RHPN2		chr1	107860201	107860400	0.00367813	-36.2963	Intergenic	RPL18
chr26	38623601	38623800	7.47e-45	42.0714	Intergenic	LIPF		chr2	16017401	16017600	0.00441928	-21.3793	Intergenic	MIR8895		chr2	72450001	72450200	0.000216046	31.1996	Intergenic	PTAFR		chr1	118908401	118908600	8.70921e-25	-48.4623	Intergenic	RHPN2		chr1	119066201	119066400	0.000819888	36.9237	intron (NM_001003008, intron 1 of 22)	RHPN2		chr1	107873801	107874000	0.00518089	-50	Intergenic	RPL18
chr30	33631401	33631600	2.05e-07	42.0639	Intergenic	NOX5		chr2	16887001	16887200	5.17e-13	-21.9037	Intergenic	MIR8895		chr2	72872601	72872800	4.40417e-07	24.7191	Intergenic	SLC9A1		chr1	118916601	118916800	0.000789653	-18.3948	Intergenic	RHPN2		chr1	119092001	119092200	0.00296625	17.1029	intron (NM_001003008, intron 4 of 22)	RHPN2		chr1	107897001	107897200	0.00760974	-16.8534	Intergenic	RPL18
chr9	51154201	51154400	0.0022389	42.0455	Intergenic	GBGT1		chr2	16887201	16887400	6.74e-18	-18.8793	Intergenic	MIR8895		chr2	72874401	72874600	1.52299e-06	23.9319	Intergenic	SLC9A1		chr1	118944001	118944200	0.000142069	-15.9938	Intergenic	RHPN2		chr1	119202201	119202400	9.66899e-10	29.9494	Intergenic	SLC7A9		chr1	108084801	108085000	5.30318e-14	-36.3627	Intergenic	ELSPBP1
chr25	48078401	48078600	5.14e-08	42.0062	Intergenic	COL6A3		chr2	16940601	16940800	0.000695963	-19.0977	Intergenic	MIR8895		chr2	72914001	72914200	2.19731e-06	24.3504	Intergenic	SLC9A1		chr1	119102601	119102800	1.71384e-20	-26.5999	exon (NM_001003008, exon 7 of 23)	RHPN2		chr1	119202601	119202800	0.0173315	16.2162	Intergenic	SLC7A9		chr1	108126601	108126800	1.29499e-05	-39.8058	Intergenic	ELSPBP1
chr27	4014001	4014200	1.82e-15	41.9946	Intergenic	CELA1		chr2	17008801	17009000	0.0467759	-19.4961	Intergenic	MIR8895		chr2	73055401	73055600	0.000468983	28.503	promoter-TSS	SLC9A1		chr1	119107601	119107800	1.71202e-08	-30.2172	intron (NM_001003008, intron 18 of 22)	RHPN2		chr1	119230801	119231000	0.000161811	27.0834	Intergenic	SLC7A9		chr1	108233601	108233800	0.0451923	-27.9412	Intergenic	CRX
chr1	106416001	106416200	3.73e-10	17.9365	Intergenic	KLK1		chr2	17966401	17966600	0.027451	-19.8841	Intergenic	MIR8895		chr2	73095401	73095600	0.000563498	23.3333	intron (NM_001287028, intron 4 of 11)	SLC9A1		chr1	119207201	119207400	0.0155546	-19.0466	promoter-TSS	SLC7A9		chr1	119239801	119240000	5.81779e-05	37.8788	Intergenic	SLC7A9		chr1	108266201	108266400	0.00262199	-39.886	Intergenic	CRX
chr34	18269401	18269600	0.000262122	41.9574	Intergenic	CRYGS		chr2	18324201	18324400	0.00063009	-16.9592	Intergenic	MIR8895		chr2	73418201	73418400	0.00024966	20.6648	Intergenic	HMGN2		chr1	119264401	119264600	0.00447685	-17.1429	Intergenic	SLC7A9		chr1	119507601	119507800	0.00615244	29.7573	Intergenic	SLC7A9		chr1	108330401	108330600	0.0115131	-28	Intergenic	SELENOW
chr10	16807001	16807200	0.000508784	41.9173	Intergenic	ARSA		chr2	18569801	18570000	0.0482803	-21.5152	Intergenic	MIR8895		chr2	73531601	73531800	0.000213574	28.6715	Intergenic	HMGN2		chr1	119351801	119352000	0.000181695	-30.9799	Intergenic	SLC7A9		chr1	119614401	119614600	0.0193239	20.3535	Intergenic	SLC7A9		chr1	108351801	108352000	0.0301037	-16.1347	Intergenic	SELENOW
chr1	106607001	106607200	1.25e-06	17.0732	Intergenic	MIR150		chr2	21326601	21326800	9.23e-07	-24.8215	Intergenic	CUBN		chr2	73687001	73687200	2.19224e-09	18.366	Intergenic	CD52		chr1	119370401	119370600	7.28051e-08	-39.7059	Intergenic	SLC7A9		chr1	119666801	119667000	1.31371e-05	75	Intergenic	SLC7A9		chr1	108411001	108411200	0.000100849	-31.2	Intergenic	SELENOW
chr15	15626001	15626200	2.94e-07	41.897	Intergenic	PRDX1		chr2	21326801	21327000	0.000983673	-17.7672	Intergenic	CUBN		chr2	73807601	73807800	0.0198543	28.3333	Intergenic	CD52		chr1	119376401	119376600	0.00200273	-22.3976	Intergenic	SLC7A9		chr1	119692401	119692600	0.0107226	21.4921	Intergenic	SLC7A9		chr1	108595201	108595400	0.000860332	-18.75	Intergenic	C5AR1
chr12	48529001	48529200	1.02e-05	41.875	Intergenic	MIR8833		chr2	21394001	21394200	3.64e-07	-21.645	Intergenic	CUBN		chr2	74154001	74154200	0.0350812	21.0101	Intergenic	TMEM57		chr1	119409201	119409400	0.000562699	-36.1546	Intergenic	SLC7A9		chr1	119706201	119706400	8.40087e-11	38.8827	Intergenic	SLC7A9		chr1	108617601	108617800	0.0152754	-19.1202	Intergenic	C5AR1
chr9	50034601	50034800	2.04e-05	41.8182	Intergenic	DBH		chr2	21549401	21549600	0.0328071	-19.8147	Intergenic	SEPHS1		chr2	74189601	74189800	0.00346175	22.0339	Intergenic	TMEM57		chr1	119424801	119425000	0.0223337	-24.5208	Intergenic	SLC7A9		chr1	119709401	119709600	0.000917002	47.3404	Intergenic	SLC7A9		chr1	108627401	108627600	0.0473628	-27.2727	Intergenic	C5AR1
chr1	106737001	106737200	6e-05	21.342	Intergenic	MIR150		chr2	21588401	21588600	0.026219	-15.1334	Intergenic	SEPHS1		chr2	74211801	74212000	0.0301183	20.3216	Intergenic	TMEM57		chr1	119470801	119471000	0.00120692	-15.873	Intergenic	SLC7A9		chr1	119738601	119738800	3.03346e-05	63.2479	Intergenic	SLC7A9		chr1	108629801	108630000	0.0184496	-27.5439	Intergenic	C5AR1
chr1	106821401	106821600	0.0203244	19.8684	Intergenic	MIR150		chr2	21791401	21791600	0.00653267	-17.2561	Intergenic	SEPHS1		chr2	74303201	74303400	2.36802e-05	39.0658	Intergenic	TMEM57		chr1	119611801	119612000	2.55776e-05	-20.2521	Intergenic	SLC7A9		chr1	119764201	119764400	1.343e-07	35.6048	Intergenic	SLC7A9		chr1	108660801	108661000	0.00426438	-24.4277	exon (NM_001003373, exon 2 of 3)	C5AR1
chr1	59473801	59474000	0.00048705	41.8138	Intergenic	PLN		chr2	22055801	22056000	1.11e-09	-16.3938	Intergenic	SEPHS1		chr2	74305201	74305400	1.15197e-19	22.4185	Intergenic	TMEM57		chr1	119784001	119784200	0.00463159	-15.0587	Intergenic	SLC7A9		chr1	119765601	119765800	0.00216224	21.3223	Intergenic	SLC7A9		chr1	108747401	108747600	0.00494305	-15.6958	Intergenic	C5AR1
chr20	57663801	57664000	3.35e-13	41.8067	Intergenic	KISS1R		chr2	22180601	22180800	0.0038607	-24.7131	Intergenic	SEPHS1		chr2	74833201	74833400	5.6079e-06	28.8762	Intergenic	RHCE		chr1	119786201	119786400	5.26081e-06	-19.6356	Intergenic	SLC7A9		chr1	119788801	119789000	0.0163106	25.1724	Intergenic	SLC7A9		chr1	108843001	108843200	0.00989386	-47.6255	Intergenic	C5AR1
chr5	9668201	9668400	2.52e-16	41.7994	Intergenic	MIR99A-2		chr2	22307401	22307600	0.00921413	-20.1773	Intergenic	SEPHS1		chr2	75284001	75284200	0.000233666	20.3301	Intergenic	CNR2		chr1	119795801	119796000	7.13898e-05	-15.6773	Intergenic	SLC7A9		chr1	119801001	119801200	0.0366303	19.2175	Intergenic	SLC7A9		chr1	108870601	108870800	0.000636524	-48.1481	Intergenic	ARHGAP35
chr36	5976601	5976800	5.35e-18	41.7778	Intergenic	GCG		chr2	22800201	22800400	0.00589337	-15.9462	Intergenic	SEPHS1		chr2	75323001	75323200	0.032011	19.8208	Intergenic	CNR2		chr1	119800201	119800400	0.00851851	-25.3979	Intergenic	SLC7A9		chr1	119810401	119810600	0.0250483	24.6377	Intergenic	SLC7A9		chr1	108874801	108875000	0.00748322	-17.4837	Intergenic	ARHGAP35
chr1	107055201	107055400	0.00485272	21.4124	Intergenic	FLT3LG		chr2	22853801	22854000	0.00773527	-17.9011	Intergenic	SEPHS1		chr2	75511601	75511800	0.03359	24.9756	Intergenic	CNR2		chr1	119805201	119805400	0.00103628	-19.9411	Intergenic	SLC7A9		chr1	119825801	119826000	0.0166638	16.1931	Intergenic	SLC7A9		chr1	108916801	108917000	0.00926024	-18.9691	Intergenic	ARHGAP35
chr1	107058201	107058400	5.57e-08	19.1906	Intergenic	FLT3LG		chr2	22855601	22855800	6.05e-13	-16.1151	Intergenic	SEPHS1		chr2	75513201	75513400	0.000339237	19.0867	Intergenic	CNR2		chr1	119808201	119808400	0.00414484	-16.7341	Intergenic	SLC7A9		chr1	119830001	119830200	0.0293978	21.964	Intergenic	SLC7A9		chr1	108921601	108921800	0.0325494	-21.5714	Intergenic	ARHGAP35
chr17	15626401	15626600	0.000153437	41.7702	Intergenic	RHOB		chr2	23053801	23054000	0.0381298	-22.8452	Intergenic	SEPHS1		chr2	75643201	75643400	0.00178661	17.4981	Intergenic	CNR2		chr1	119859801	119860000	0.000207366	-26.9048	Intergenic	SLC7A9		chr1	119852401	119852600	0.00631187	50.9172	Intergenic	SLC7A9		chr1	108928201	108928400	0.00219901	-23.6994	Intergenic	ARHGAP35
chr1	107109801	107110000	6.9e-05	23.2257	Intergenic	MIR8890		chr2	23155601	23155800	0.0207184	-18.2519	intron (NM_001190410, intron 2 of 7)	SEPHS1		chr2	76460201	76460400	0.000448016	17.7477	Intergenic	HTR1D		chr1	119867401	119867600	4.83464e-05	-22.1319	Intergenic	SLC7A9		chr1	119854001	119854200	0.018767	16.3362	Intergenic	SLC7A9		chr1	108991601	108991800	0.0479117	-28.7879	intron (NM_001003022, intron 2 of 5)	ARHGAP35
chr9	57154801	57155000	1.74e-05	41.7375	Intergenic	MIR181B-2		chr2	23672801	23673000	0.000515246	-19.037	Intergenic	LOC478001		chr2	76476401	76476600	3.33782e-05	18.1481	Intergenic	HTR1D		chr1	119868601	119868800	8.74905e-12	-55.3245	Intergenic	SLC7A9		chr1	119854801	119855000	0.0225888	41.1594	Intergenic	SLC7A9		chr1	109119401	109119600	0.000925929	-21.3075	Intergenic	SLC1A5
chr2	77745801	77746000	1.8e-12	41.7092	Intergenic	ALPL		chr2	23731201	23731400	0.000544858	-17.4795	Intergenic	LOC478001		chr2	76525601	76525800	0.000192506	22.4176	Intergenic	HTR1D		chr1	119870001	119870200	4.75799e-06	-15.5734	Intergenic	SLC7A9		chr1	119857801	119858000	3.26976e-05	52.2817	Intergenic	SLC7A9		chr1	109149001	109149200	6.55149e-05	-18.7148	promoter-TSS	SLC1A5
chr1	107341001	107341200	3.34e-09	21.1486	Intergenic	NTF4		chr2	23841401	23841600	0.00366916	-20.3657	Intergenic	LOC478001		chr2	76532801	76533000	0.000146174	27.5	Intergenic	HTR1D		chr1	120149001	120149200	0.0030874	-19.0088	Intergenic	SLC7A9		chr1	119896201	119896400	0.00954335	35.6227	Intergenic	SLC7A9		chr1	109222201	109222400	0.00995627	-40.3846	Intergenic	SLC1A5
chr20	2553801	2554000	5.53e-17	41.7083	Intergenic	RAB7A		chr2	23905201	23905400	0.0392695	-17.8886	Intergenic	LOC478001		chr2	76572601	76572800	2.58265e-05	23.1598	Intergenic	HTR1D		chr1	120211801	120212000	0.00407938	-20.174	Intergenic	SLC7A9		chr1	119938601	119938800	0.0442454	29.3474	Intergenic	SLC7A9		chr1	109256201	109256400	8.48931e-08	-22.2364	Intergenic	SLC1A5
chr1	107377801	107378000	0.00565246	18.9547	TTS (NM_001190429)	LHB		chr2	24458601	24458800	0.00219539	-24.4898	Intergenic	LOC478001		chr2	76660601	76660800	0.00830631	21.5271	Intergenic	HTR1D		chr1	120237001	120237200	5.64936e-06	-18.5531	Intergenic	SLC7A9		chr1	120032401	120032600	0.000989883	29.0804	Intergenic	SLC7A9		chr1	109267401	109267600	0.00327964	-16.0926	Intergenic	SLC1A5
chr1	107410401	107410600	0.0183216	19.6923	Intergenic	FTL		chr2	24506201	24506400	6.82e-07	-22.2196	Intergenic	LOC478001		chr2	76734401	76734600	0.000565319	18.0197	Intergenic	CDC42		chr1	120265801	120266000	0.000267693	-32.6873	Intergenic	SLC7A9		chr1	120071601	120071800	0.00142409	24.3018	Intergenic	SLC7A9		chr1	109275201	109275400	0.0036747	-24.1203	Intergenic	SLC1A5
chr38	8769201	8769400	5.18e-05	41.6962	Intergenic	CDC73		chr2	24507401	24507600	5.12e-05	-21.6756	Intergenic	LOC478001		chr2	76756201	76756400	1.82027e-05	15.9541	Intergenic	CDC42		chr1	120355001	120355200	2.03656e-09	-64.9443	Intergenic	SLC7A9		chr1	120092801	120093000	0.00433428	35.5263	Intergenic	SLC7A9		chr1	109275601	109275800	6.85829e-13	-36.2654	Intergenic	SLC1A5
chr13	35343601	35343800	2.39e-05	41.692	Intergenic	MIR151		chr2	24548201	24548400	5.82e-08	-19.3924	Intergenic	LOC478001		chr2	76850401	76850600	0.0192538	19.9842	Intergenic	CDC42		chr1	120355801	120356000	0.000476697	-17.0478	Intergenic	SLC7A9		chr1	120095801	120096000	0.0442313	20.8812	Intergenic	SLC7A9		chr1	109290001	109290200	0.00462345	-32.6087	Intergenic	SLC1A5
chr4	50234001	50234200	0.00421452	41.6667	Intergenic	MIR146A		chr2	24662401	24662600	0.0016558	-20.3238	Intergenic	LOC478001		chr2	76869001	76869200	2.08188e-05	34.7243	Intergenic	CDC42		chr1	120365201	120365400	5.10909e-06	-39.8233	Intergenic	SLC7A9		chr1	120211801	120212000	0.00244469	57.7778	Intergenic	SLC7A9		chr1	109400601	109400800	0.0452355	-23.8095	Intergenic	MIR769
chr10	66917201	66917400	1.52e-06	41.6667	Intergenic	PLEK		chr2	24681801	24682000	0.00301317	-19.5177	Intergenic	LOC478001		chr2	76953001	76953200	0.00117319	30.1324	Intergenic	CDC42		chr1	120402801	120403000	0.00122124	-16.8439	Intergenic	SLC7A9		chr1	120233401	120233600	0.0303542	15.7882	Intergenic	SLC7A9		chr1	109489401	109489600	0.00224451	-32.8395	Intergenic	MIR769
chr11	70949601	70949800	0.00242481	41.6667	Intergenic	TLR4		chr2	24943201	24943400	0.0167579	-22.8676	Intergenic	LOC478001		chr2	77009601	77009800	0.00715334	34.3706	Intergenic	CDC42		chr1	120409801	120410000	0.0447939	-19.9097	Intergenic	SLC7A9		chr1	120346001	120346200	0.019831	25.031	Intergenic	SLC7A9		chr1	109542601	109542800	0.00010271	-56.383	Intergenic	MIR769
chr1	107652001	107652200	0.000685254	19.9839	Intergenic	RPL18		chr2	25417601	25417800	0.00709428	-18.3439	Intergenic	LOC478001		chr2	77108801	77109000	0.00782075	32.8912	Intergenic	CDC42		chr1	120415401	120415600	0.0259367	-15.1438	Intergenic	SLC7A9		chr1	120384201	120384400	8.47759e-06	18.7432	Intergenic	SLC7A9		chr1	109633601	109633800	9.32042e-08	-70.4124	Intergenic	MIR769
chr27	1880601	1880800	3.02e-07	41.6667	Intergenic	PFDN5		chr2	27633801	27634000	0.0117058	-22.318	Intergenic	IL2RA		chr2	77136201	77136400	0.00431633	15.6042	Intergenic	CDC42		chr1	120419801	120420000	0.00695164	-19.187	Intergenic	SLC7A9		chr1	120413401	120413600	0.0017394	24.8543	Intergenic	SLC7A9		chr1	109757001	109757200	6.11467e-07	-34.5658	Intergenic	SNRPD2
chr1	107681801	107682000	0.00307686	22.4871	Intergenic	RPL18		chr2	28066801	28067000	0.0412211	-15.7979	Intergenic	IL2RA		chr2	77193801	77194000	0.044427	17.7696	Intergenic	CDC42		chr1	120423601	120423800	1.37156e-10	-27.3034	Intergenic	SLC7A9		chr1	120435401	120435600	0.00162596	59.0476	Intergenic	SLC7A9		chr1	109799001	109799200	4.71791e-05	-68.8889	Intergenic	SNRPD2
chr1	107858401	107858600	5.93e-09	18.4721	Intergenic	RPL18		chr2	28081001	28081200	3.7e-10	-24.2213	Intergenic	IL2RA		chr2	77262001	77262200	0.000206639	16.2542	Intergenic	CDC42		chr1	120464001	120464200	0.000204776	-18.7411	Intergenic	SLC7A9		chr1	120437401	120437600	0.000571077	21.1739	Intergenic	SLC7A9		chr1	109816401	109816600	9.75915e-58	-63.4696	Intergenic	SNRPD2
chr20	50429401	50429600	0.0022197	41.626	Intergenic	MIR199-1		chr2	28081201	28081400	0.0155563	-17.1569	Intergenic	IL2RA		chr2	77276601	77276800	0.0278937	21.1161	Intergenic	CDC42		chr1	120472601	120472800	2.46254e-09	-34.5951	Intergenic	SLC7A9		chr1	120463801	120464000	0.00671197	22.9185	Intergenic	SLC7A9		chr1	109837601	109837800	2.043e-06	-15.5048	Intergenic	SNRPD2
chr34	10932801	10933000	1.46e-21	41.6149	Intergenic	SLC6A3		chr2	28081801	28082000	7.93e-10	-18.6044	Intergenic	IL2RA		chr2	77333801	77334000	0.000628171	18.4831	Intergenic	CDC42		chr1	120544601	120544800	0.00974649	-19.2376	Intergenic	SLC7A9		chr1	120464201	120464400	7.18286e-07	44.607	Intergenic	SLC7A9		chr1	109877601	109877800	0.0146665	-16.6667	Intergenic	SNRPD2
chr1	108026601	108026800	2.93e-05	17.2513	Intergenic	ELSPBP1		chr2	28084801	28085000	5.83e-11	-23.5458	Intergenic	IL2RA		chr2	77341401	77341600	0.00221585	21.0428	Intergenic	CDC42		chr1	120602001	120602200	3.45433e-05	-15.162	Intergenic	SLC7A9		chr1	120464801	120465000	0.000144912	40.5882	Intergenic	SLC7A9		chr1	109907601	109907800	0.0420828	-17.1793	Intergenic	MIR330
chr16	46113401	46113600	3.04e-05	41.6105	Intergenic	CASP3		chr2	28085001	28085200	6.44e-07	-24.36	Intergenic	IL2RA		chr2	77342401	77342600	1.33175e-14	15.178	Intergenic	CDC42		chr1	120667401	120667600	0.00431049	-21.6661	Intergenic	SLC7A9		chr1	120467601	120467800	0.0188506	23.2164	Intergenic	SLC7A9		chr1	109909401	109909600	0.00236086	-16.1487	Intergenic	MIR330
chr16	11439601	11439800	5.23e-05	41.5454	Intergenic	MIR490		chr2	28113601	28113800	0.00036882	-17.1185	Intergenic	IL2RA		chr2	77349201	77349400	0.00160968	37.3821	Intergenic	CDC42		chr1	120760001	120760200	0.0289406	-21.8403	Intergenic	SLC7A9		chr1	120514801	120515000	0.0107523	42.5	Intergenic	SLC7A9		chr1	109920401	109920600	0.000197916	-26.1782	promoter-TSS	MIR330
chr28	38431001	38431200	6.59e-06	41.5385	Intergenic	MGMT		chr2	28442001	28442200	0.00249859	-16.2754	Intergenic	IL2RA		chr2	77563401	77563600	0.00758592	32.1481	intron (NM_001197137, intron 7 of 9)	ALPL		chr1	120771801	120772000	0.000485968	-19.8681	Intergenic	SLC7A9		chr1	120540201	120540400	1.29396e-08	41.8197	Intergenic	SLC7A9		chr1	110086801	110087000	0.0207024	-22.5397	Intergenic	FOSB
chr34	10239401	10239600	4.11e-171	41.5251	Intergenic	SLC6A3		chr2	28495201	28495400	0.032918	-17.133	Intergenic	IL2RA		chr2	77726001	77726200	6.33006e-07	27.0068	Intergenic	ALPL		chr1	120775401	120775600	0.00019369	-18.9072	Intergenic	SLC7A9		chr1	120551601	120551800	0.000253705	61.3282	Intergenic	SLC7A9		chr1	110087801	110088000	0.00743962	-19.4811	TTS (NM_001013844)	FOSB
chr7	69570601	69570800	5.36e-81	41.498	Intergenic	YES1		chr2	28527401	28527600	2.91e-11	-21.0367	Intergenic	IL2RA		chr2	77792601	77792800	1.28957e-08	26.0194	Intergenic	ALPL		chr1	120780601	120780800	0.00108329	-27.1053	Intergenic	SLC7A9		chr1	120558401	120558600	0.0176548	24.1057	Intergenic	SLC7A9		chr1	110103201	110103400	0.00619825	-15.096	Intergenic	FOSB
chr1	108333201	108333400	0.000198363	17.9535	Intergenic	SELENOW		chr2	28784601	28784800	0.00785246	-22.6757	Intergenic	IL2RA		chr2	77819601	77819800	0.0294469	21.8917	Intergenic	ALPL		chr1	120823001	120823200	0.000382629	-19.1838	Intergenic	MIR578		chr1	120588601	120588800	0.0412824	30	Intergenic	SLC7A9		chr1	110109001	110109200	0.00534079	-42.3913	Intergenic	FOSB
chr1	108333401	108333600	0.00208562	21.1268	Intergenic	SELENOW		chr2	28794201	28794400	0.0049368	-23.9286	Intergenic	IL2RA		chr2	77841001	77841200	3.98948e-10	23.0357	Intergenic	ALPL		chr1	120905401	120905600	4.29655e-28	-46.7746	Intergenic	MIR578		chr1	120597401	120597600	0.0142075	15.0777	Intergenic	SLC7A9		chr1	110157401	110157600	0.0396812	-18.5878	Intergenic	CKM
chr1	108333601	108333800	2.99e-31	24.9376	Intergenic	SELENOW		chr2	29021401	29021600	0.0121737	-16.0985	Intergenic	IL2RA		chr2	78234201	78234400	0.0445165	15.5756	Intergenic	DDOST		chr1	120910201	120910400	0.0481807	-16.2353	Intergenic	MIR578		chr1	120599601	120599800	2.7128e-05	35.8135	Intergenic	SLC7A9		chr1	110162001	110162200	0.000957144	-17.5957	Intergenic	CKM
chr13	57519201	57519400	0.000108048	41.4849	Intergenic	GNRHR		chr2	29194401	29194600	0.021282	-17.3459	Intergenic	IL2RA		chr2	78267601	78267800	0.00260928	15.4114	promoter-TSS (NM_001003321)	DDOST		chr1	120956201	120956400	4.88756e-10	-16.2954	Intergenic	MIR578		chr1	120758401	120758600	0.0150018	15.766	Intergenic	SLC7A9		chr1	110166401	110166600	0.0201796	-28.5714	Intergenic	CKM
chr1	108377601	108377800	0.0477242	17.1429	Intergenic	SELENOW		chr2	29218201	29218400	2.02e-05	-23.6561	Intergenic	IL2RA		chr2	78372201	78372400	9.14779e-07	32.4736	Intergenic	DDOST		chr1	120966601	120966800	1.68297e-14	-30.3294	Intergenic	MIR578		chr1	120780601	120780800	0.00513838	32.8947	Intergenic	SLC7A9		chr1	110191801	110192000	0.0138432	-24.9038	Intergenic	CKM
chr15	35949801	35950000	1.08e-39	41.4805	Intergenic	MIR331		chr2	29419601	29419800	0.00062632	-23.314	Intergenic	IL2RA		chr2	78497201	78497400	0.00445894	20.9034	Intergenic	DDOST		chr1	120990201	120990400	2.45871e-06	-34.0586	Intergenic	MIR578		chr1	120909801	120910000	1.73636e-06	22.3289	Intergenic	MIR578		chr1	110344001	110344200	0.00127708	-30.7692	Intergenic	CKM
chrX	119634201	119634400	6.81e-05	41.478	Intergenic	VMA21		chr2	29852401	29852600	0.000258657	-19.8205	Intergenic	IL2RA		chr2	78500601	78500800	0.00766354	18.6592	Intergenic	DDOST		chr1	121000001	121000200	0.000380416	-15.0859	Intergenic	MIR578		chr1	120942201	120942400	0.00134873	46.9462	Intergenic	MIR578		chr1	110349801	110350000	0.0219708	-17.0213	Intergenic	CKM
chr17	14829201	14829400	1.35e-06	41.4392	Intergenic	RHOB		chr2	29906401	29906600	0.00879174	-21.3811	intron (NM_001003211, intron 1 of 7)	IL2RA		chr2	78601201	78601400	4.32931e-07	24.276	Intergenic	DDOST		chr1	121002601	121002800	1.85551e-07	-18.8554	Intergenic	MIR578		chr1	120956201	120956400	0.000383021	60.1077	Intergenic	MIR578		chr1	110393401	110393600	0.0093709	-34.4662	Intergenic	APOC2
chr1	108866601	108866800	0.0254648	21.6667	Intergenic	ARHGAP35		chr2	30065401	30065600	0.00783879	-21.6216	Intergenic	GDI2		chr2	78836601	78836800	0.00061919	24.2596	Intergenic	DDOST		chr1	121003001	121003200	6.9166e-07	-30.6941	Intergenic	MIR578		chr1	120967201	120967400	1.07065e-05	60.5	Intergenic	MIR578		chr1	110472801	110473000	0.000588079	-15.9091	Intergenic	APOC2
chr9	3312601	3312800	0.0100344	41.4286	Intergenic	SYNGR2		chr2	30305601	30305800	0.0297301	-24.4398	Intergenic	GDI2		chr2	78837201	78837400	1.12647e-05	21.9114	Intergenic	DDOST		chr1	121026201	121026400	3.03614e-10	-43.019	Intergenic	MIR578		chr1	120994401	120994600	0.0169484	21.2225	Intergenic	MIR578		chr1	110547401	110547600	5.58265e-12	-34.2975	Intergenic	APOC1
chr1	108895801	108896000	5.93e-06	21.1268	Intergenic	ARHGAP35		chr2	30313401	30313600	0.0328171	-18.7938	Intergenic	GDI2		chr2	78998201	78998400	0.00030899	43.4959	Intergenic	TAS1R2		chr1	121049801	121050000	0.0414253	-17.8383	Intergenic	MIR578		chr1	121000001	121000200	0.00928607	26.2319	Intergenic	MIR578		chr1	110607601	110607800	0.000724717	-21.1779	Intergenic	CEACAM16
chr5	21648201	21648400	1.48e-10	41.4245	Intergenic	MIR34B		chr2	30365601	30365800	3.67e-05	-16.5681	Intergenic	GDI2		chr2	79319201	79319400	0.00271498	23.8888	Intergenic	TAS1R2		chr1	121072401	121072600	3.20712e-07	-25.224	Intergenic	MIR578		chr1	121002401	121002600	0.000546283	61.9767	Intergenic	MIR578		chr1	110638601	110638800	0.000467794	-38.1538	Intergenic	CEACAM16
chr1	108958001	108958200	0.0366511	18.3117	intron (NM_001003022, intron 4 of 5)	ARHGAP35		chr2	30418801	30419000	0.00103176	-18.4497	Intergenic	AKR1C3		chr2	79386201	79386400	7.23445e-07	24.6129	Intergenic	TAS1R2		chr1	121078601	121078800	2.35937e-11	-39.9436	Intergenic	MIR578		chr1	121005601	121005800	0.000164733	25.2709	Intergenic	MIR578		chr1	110661001	110661200	0.0212383	-18.4136	promoter-TSS (NM_001286998)	CEACAM16
chr1	72411801	72412000	4.64e-05	41.4244	intron (NM_001197157, intron 1 of 24)	DAPK1		chr2	30428401	30428600	3.03e-06	-21.0275	Intergenic	AKR1C3		chr2	79539801	79540000	4.38276e-12	35.9574	Intergenic	TAS1R2		chr1	121079201	121079400	7.75718e-32	-54.1707	Intergenic	MIR578		chr1	121008801	121009000	0.00488967	26.7311	Intergenic	MIR578		chr1	110890801	110891000	0.016453	-15.4333	Intergenic	CEACAM16
chr18	10964001	10964200	6.94e-06	41.4233	Intergenic	DLD		chr2	30432601	30432800	0.00241707	-19.472	Intergenic	AKR1C3		chr2	79628401	79628600	0.0376586	20.6246	Intergenic	TAS1R2		chr1	121091401	121091600	4.28301e-05	-43.3449	Intergenic	MIR578		chr1	121022601	121022800	0.032452	37.6981	Intergenic	MIR578		chr1	111112401	111112600	0.00561724	-50.5051	Intergenic	LOC476445
chr30	32237201	32237400	3.56e-05	41.3889	Intergenic	CLN6		chr2	30439001	30439200	0.00240823	-18.0983	Intergenic	AKR1C3		chr2	79683201	79683400	0.000961673	22.3803	Intergenic	TAS1R2		chr1	121101801	121102000	6.02803e-06	-15.2803	Intergenic	MIR578		chr1	121042201	121042400	0.0307015	21.7652	Intergenic	MIR578		chr1	111158601	111158800	0.00511898	-24.6075	Intergenic	LOC476445
chr31	33340801	33341000	0.00322605	41.3636	Intergenic	MIR802		chr2	30504801	30505000	0.00479335	-17.2137	Intergenic	AKR1C3		chr2	79688801	79689000	0.000704504	25.4259	Intergenic	TAS1R2		chr1	121138001	121138200	1.78557e-05	-33.5054	Intergenic	MIR578		chr1	121045801	121046000	0.00134824	16.4968	Intergenic	MIR578		chr1	111224601	111224800	0.000285103	-18.5185	Intergenic	LOC476445
chr5	65119401	65119600	7.08e-07	41.3202	Intergenic	SLC7A5		chr2	30662201	30662400	5.75e-06	-19.9389	Intergenic	AKR1C3		chr2	79696401	79696600	0.0024146	17.9031	Intergenic	TAS1R2		chr1	121197601	121197800	0.000383198	-20.6897	Intergenic	MIR578		chr1	121052801	121053000	0.0357957	25.7751	Intergenic	MIR578		chr1	111380401	111380600	0.00533375	-18.5339	Intergenic	LOC476445
chr38	20528201	20528400	0.00111966	41.3043	Intergenic	APOA2		chr2	30665201	30665400	1.28e-05	-19.9769	promoter-TSS (NM_001012344)	AKR1C3		chr2	79699001	79699200	1.5883e-07	16.749	Intergenic	TAS1R2		chr1	121198601	121198800	0.000152307	-23.8444	Intergenic	MIR578		chr1	121055401	121055600	5.60371e-07	20.5853	Intergenic	MIR578		chr1	111380601	111380800	4.81047e-07	-15.8224	Intergenic	LOC476445
chr8	64125001	64125200	1.18e-08	41.2829	Intergenic	SERPINA1		chr2	30691601	30691800	2.14e-34	-24.3369	Intergenic	AKR1C3		chr2	79714801	79715000	0.000616279	32.4224	Intergenic	TAS1R2		chr1	121199601	121199800	0.00228342	-22.8291	Intergenic	MIR578		chr1	121094001	121094200	0.0426024	18.478	Intergenic	MIR578		chr1	111399801	111400000	0.0124906	-15.7614	Intergenic	LOC476445
chr2	71301601	71301800	0.000618614	41.25	Intergenic	EPB41		chr2	31174601	31174800	2.07e-09	-22.009	Intergenic	AKR1C3		chr2	79730801	79731000	0.000583777	35.3226	intron (NM_001031819, intron 4 of 5)	TAS1R2		chr1	121208601	121208800	0.0002238	-21.0652	Intergenic	MIR578		chr1	121100601	121100800	0.0105463	28.4264	Intergenic	MIR578		chr1	111433801	111434000	0.00245004	-27.2727	Intergenic	LOC476445
chr4	43769201	43769400	0.00419665	41.2458	Intergenic	MIR103-1		chr2	31320401	31320600	0.00120482	-19.7614	Intergenic	AKR1C3		chr2	79759201	79759400	0.00140582	18.3659	Intergenic	TAS1R2		chr1	121216001	121216200	0.00773345	-20.6552	Intergenic	MIR578		chr1	121127401	121127600	0.00142209	19.597	Intergenic	MIR578		chr1	111438201	111438400	0.00864755	-27.5917	Intergenic	LOC476445
chr10	28565201	28565400	0.000566304	41.2308	Intergenic	HMOX1		chr2	31354001	31354200	0.0235903	-18.7273	Intergenic	AKR1C3		chr2	79759601	79759800	0.00238083	15.439	Intergenic	TAS1R2		chr1	121256001	121256200	0.0205169	-18.8406	Intergenic	MIR578		chr1	121137001	121137200	0.00302635	30.3719	Intergenic	MIR578		chr1	111443201	111443400	0.00262333	-23.2773	exon (NM_001286980, exon 2 of 2)	LOC476445
chr13	27456201	27456400	1.15e-07	41.2162	Intergenic	TG		chr2	31615201	31615400	0.0131696	-20.2086	Intergenic	AKR1C3		chr2	79760001	79760200	0.0326745	16.8716	Intergenic	TAS1R2		chr1	121256601	121256800	1.61897e-05	-36.1858	Intergenic	MIR578		chr1	121144401	121144600	0.0217972	15.3309	Intergenic	MIR578		chr1	111467201	111467400	2.36663e-06	-19.9405	Intergenic	LOC476445
chr1	109283401	109283600	0.000188313	22.561	Intergenic	SLC1A5		chr2	31636401	31636600	0.00300728	-20.7071	Intergenic	AKR1C3		chr2	79770201	79770400	0.000900255	37.6912	Intergenic	TAS1R2		chr1	121258001	121258200	1.34006e-24	-28.8011	Intergenic	MIR578		chr1	121150601	121150800	0.00233495	17.7226	Intergenic	MIR578		chr1	111468401	111468600	0.0242048	-31.4286	Intergenic	LOC476445
chr1	109290401	109290600	0.0305562	19.1473	Intergenic	SLC1A5		chr2	31673801	31674000	0.00429609	-23.409	Intergenic	AKR1C3		chr2	79779601	79779800	1.95812e-05	31.4022	Intergenic	TAS1R2		chr1	121259601	121259800	0.000959002	-18.6876	Intergenic	MIR578		chr1	121185001	121185200	1.33458e-06	17.0515	Intergenic	MIR578		chr1	111511001	111511200	0.00590611	-44.4444	Intergenic	XRCC1
chr26	12519201	12519400	1e-08	41.1905	Intergenic	NOS1		chr2	31867201	31867400	0.00318465	-18.2408	Intergenic	AKR1C3		chr2	79792801	79793000	0.00091376	17.0722	Intergenic	TAS1R2		chr1	121260001	121260200	0.00337656	-16.3683	Intergenic	MIR578		chr1	121202801	121203000	2.40242e-10	63.1346	Intergenic	MIR578		chr1	111520801	111521000	0.0361885	-24.056	Intergenic	XRCC1
chr1	109504601	109504800	1.25e-13	19.3648	Intergenic	MIR769		chr2	31895201	31895400	2.97e-18	-21.201	Intergenic	AKR1C3		chr2	79816601	79816800	1.0329e-06	32.1429	Intergenic	TAS1R2		chr1	121264001	121264200	0.008701	-15.6755	Intergenic	MIR578		chr1	121204801	121205000	0.000553357	39.7059	Intergenic	MIR578		chr1	111584201	111584400	0.0459505	-16.2511	Intergenic	XRCC1
chr3	71168001	71168200	3.08e-07	41.1765	Intergenic	RBM47		chr2	31944601	31944800	0.047101	-15.803	Intergenic	AKR1C3		chr2	79854601	79854800	0.00235157	36.7647	Intergenic	TAS1R2		chr1	121283601	121283800	2.46134e-19	-49.6852	Intergenic	MIR578		chr1	121227001	121227200	1.70558e-11	31.1538	Intergenic	MIR578		chr1	111613801	111614000	0.0213344	-39.1304	Intergenic	XRCC1
chr21	22071801	22072000	3.9e-05	41.1765	Intergenic	CLNS1A		chr2	31979201	31979400	0.0122849	-23.8513	Intergenic	AKR1C3		chr2	79889201	79889400	0.000734523	20.5065	Intergenic	TAS1R2		chr1	121311201	121311400	1.23504e-07	-23.8624	Intergenic	MIR578		chr1	121251401	121251600	0.000146696	64.9502	Intergenic	MIR578		chr1	111991201	111991400	0.000139198	-16.3127	Intergenic	CEACAM1
chrX	119871001	119871200	6.25e-05	41.1765	Intergenic	MIR224		chr2	32022801	32023000	0.00457994	-20.5848	Intergenic	AKR1C3		chr2	79914601	79914800	0.00788823	15.976	Intergenic	TAS1R2		chr1	121319201	121319400	7.90222e-07	-17.0704	Intergenic	MIR578		chr1	121260001	121260200	0.0305062	29.2772	Intergenic	MIR578		chr1	111998201	111998400	0.0148361	-20.5021	Intergenic	CEACAM1
chrX	121216001	121216200	1.98e-11	41.1626	Intergenic	BGN		chr2	32100801	32101000	0.000288001	-24.7831	Intergenic	AKR1C3		chr2	79944401	79944600	0.00250405	15.6373	Intergenic	TAS1R2		chr1	121334401	121334600	0.000158979	-28.7366	Intergenic	MIR578		chr1	121262201	121262400	0.00985671	19.5172	Intergenic	MIR578		chr1	112006001	112006200	0.00377796	-23.936	Intergenic	CEACAM1
chr2	33550801	33551000	6.67e-17	41.1186	Intergenic	SLC23A1		chr2	32125601	32125800	0.0044854	-16.4751	Intergenic	AKR1C3		chr2	79996001	79996200	0.000296005	32.4074	Intergenic	TAS1R2		chr1	121355601	121355800	1.88422e-05	-24.1282	Intergenic	MIR578		chr1	121283001	121283200	0.000229284	24.8569	Intergenic	MIR578		chr1	112014601	112014800	0.00835371	-17.9476	Intergenic	CEACAM1
chr5	84582001	84582200	0.00219612	41.0931	Intergenic	CKLF		chr2	32141401	32141600	8.05e-09	-19.1648	Intergenic	AKR1C3		chr2	79997801	79998000	1.24499e-11	45.4943	Intergenic	TAS1R2		chr1	121396001	121396200	4.50275e-23	-35.5072	Intergenic	MIR578		chr1	121283201	121283400	3.39274e-11	37.9974	Intergenic	MIR578		chr1	112032401	112032600	0.00104541	-52.8571	Intergenic	CEACAM1
chr32	4431801	4432000	7.19e-11	41.0739	Intergenic	FGF5		chr2	32173601	32173800	0.0125148	-15.2818	Intergenic	AKR1C3		chr2	80107801	80108000	3.85164e-07	43.3333	Intergenic	TAS1R2		chr1	121422401	121422600	0.0139293	-17.0732	Intergenic	MIR578		chr1	121295801	121296000	2.54918e-05	51.7655	Intergenic	MIR578		chr1	112032601	112032800	0.00480215	-33.8911	Intergenic	CEACAM1
chr9	55297001	55297200	2.45e-18	41.0642	promoter-TSS	DNM1		chr2	32210001	32210200	0.0196066	-18.0702	Intergenic	AKR1C3		chr2	80116801	80117000	7.98387e-13	44.9103	Intergenic	TAS1R2		chr1	121430801	121431000	1.17711e-07	-19.164	Intergenic	MIR578		chr1	121299601	121299800	0.0184688	25	Intergenic	MIR578		chr1	112047401	112047600	0.0357927	-15.7501	Intergenic	CEACAM1
chr8	1717401	1717600	3.26e-06	41.0563	Intergenic	LOC100683286		chr2	32238001	32238200	1.15e-10	-22.4466	Intergenic	AKR1C3		chr2	80145801	80146000	0.00103203	16.4408	Intergenic	TAS1R2		chr1	121436001	121436200	0.00254435	-15.1544	Intergenic	MIR578		chr1	121304201	121304400	1.43099e-10	24.9377	Intergenic	MIR578		chr1	112079001	112079200	0.0102365	-26.5399	Intergenic	CEACAM1
chr2	50854801	50855000	1.52e-05	41.0317	Intergenic	HTR1A		chr2	32245401	32245600	0.00496983	-15.9408	Intergenic	AKR1C3		chr2	80165201	80165400	0.0126923	20.2116	Intergenic	TAS1R2		chr1	121454001	121454200	2.81812e-17	-25.8463	Intergenic	MIR578		chr1	121305401	121305600	2.22819e-05	58.231	Intergenic	MIR578		chr1	112118401	112118600	0.000863899	-15.573	Intergenic	GRIK5
chr17	35913401	35913600	1.46e-26	41.0258	Intergenic	TPC3		chr2	32251401	32251600	9.27e-13	-21.4318	Intergenic	AKR1C3		chr2	80200401	80200600	0.00426232	23.6924	Intergenic	TAS1R2		chr1	121455401	121455600	0.000214711	-18.8338	Intergenic	MIR578		chr1	121306801	121307000	0.0197037	18.2822	Intergenic	MIR578		chr1	112121601	112121800	0.0198824	-24.4719	Intergenic	GRIK5
chr1	109886801	109887000	0.0389134	20.8369	Intergenic	SNRPD2		chr2	32258801	32259000	0.00476016	-17.8571	Intergenic	AKR1C3		chr2	80334601	80334800	0.00246975	24.6667	Intergenic	PADI6		chr1	121471601	121471800	1.83039e-18	-22.2823	Intergenic	MIR578		chr1	121311601	121311800	0.0189302	15.7217	Intergenic	MIR578		chr1	112159201	112159400	0.0043456	-26.4433	Intergenic	GRIK5
chr1	109909401	109909600	4.72e-06	16.0594	Intergenic	MIR330		chr2	32260001	32260200	0.000305779	-24.5283	Intergenic	AKR1C3		chr2	80337001	80337200	0.00254428	24.2654	Intergenic	PADI6		chr1	121472801	121473000	4.75148e-05	-34.1346	Intergenic	MIR578		chr1	121322801	121323000	0.0123767	25.2839	Intergenic	MIR578		chr1	112166001	112166200	0.00253483	-22.7224	Intergenic	GRIK5
chr17	7029001	7029200	0.000758142	41.02	Intergenic	MIR8846		chr2	32273201	32273400	3.26e-07	-17.9747	Intergenic	AKR1C3		chr2	80430601	80430800	3.65528e-08	32.9663	Intergenic	PADI6		chr1	121484601	121484800	0.00161635	-29.3966	Intergenic	MIR578		chr1	121379401	121379600	0.032565	21.7033	Intergenic	MIR578		chr1	112231401	112231600	0.00586535	-15.0697	Intergenic	GRIK5
chr1	110088601	110088800	0.00323064	18.0392	TTS (NM_001013844)	FOSB		chr2	32275001	32275200	0.00113363	-21.4286	Intergenic	AKR1C3		chr2	80486801	80487000	2.9733e-06	44.9275	Intergenic	PADI6		chr1	121492801	121493000	4.69489e-16	-26.3759	Intergenic	MIR578		chr1	121422401	121422600	0.00560709	23.8629	Intergenic	MIR578		chr1	112250401	112250600	0.0115486	-16.7471	Intergenic	GRIK5
chr15	17926201	17926400	2.42e-37	41.0179	Intergenic	RNASE4		chr2	32304601	32304800	0.000172672	-18.4844	Intergenic	AKR1C3		chr2	80517601	80517800	8.58522e-06	37.5838	Intergenic	PADI6		chr1	121507001	121507200	8.20286e-16	-53.3333	Intergenic	MIR578		chr1	121439801	121440000	9.00836e-06	25.074	Intergenic	MIR578		chr1	112254201	112254400	0.0087424	-28.5714	Intergenic	GRIK5
chr1	110157201	110157400	8.6e-06	16.6706	Intergenic	CKM		chr2	32310401	32310600	1.73e-05	-19.6994	Intergenic	AKR1C3		chr2	80557001	80557200	7.60521e-05	20.4579	Intergenic	PADI6		chr1	121514001	121514200	3.10789e-05	-17.5817	Intergenic	MIR578		chr1	121443001	121443200	0.0101335	21.7469	Intergenic	MIR578		chr1	112328601	112328800	0.0130394	-40.4412	Intergenic	RABAC1
chr6	58304401	58304600	0.00250458	41	Intergenic	GFI1		chr2	32323601	32323800	0.00392294	-17.7557	Intergenic	AKR1C3		chr2	80561401	80561600	1.76977e-06	29.3279	Intergenic	PADI6		chr1	121614001	121614200	7.77581e-11	-19.086	Intergenic	MIR578		chr1	121451201	121451400	0.0267939	15.2137	Intergenic	MIR578		chr1	112410801	112411000	0.0348153	-24.533	TTS (NM_001313834)	CD79A
chr1	110162001	110162200	2.56e-26	21.5685	Intergenic	CKM		chr2	32336201	32336400	0.0135061	-23.1884	Intergenic	AKR1C3		chr2	80613001	80613200	0.0190672	28.7182	Intergenic	PADI6		chr1	121639201	121639400	1.53397e-06	-23.1556	Intergenic	MIR578		chr1	121451401	121451600	0.000324262	23.0101	Intergenic	MIR578		chr1	112580601	112580800	0.0314896	-18.9755	Intergenic	TGFB1
chr1	110162201	110162400	0.0187631	18.7591	Intergenic	CKM		chr2	32337801	32338000	8.55e-07	-16.598	Intergenic	AKR1C3		chr2	80663801	80664000	2.10434e-05	17.2161	Intergenic	PADI6		chr1	121642601	121642800	4.94414e-08	-21.9838	Intergenic	MIR578		chr1	121463401	121463600	0.000311685	15.7588	Intergenic	MIR578		chr1	112581001	112581200	0.00238338	-45.4545	Intergenic	TGFB1
chr1	110258201	110258400	0.0422072	17.9775	Intergenic	CKM		chr2	32340601	32340800	0.0486294	-23.1527	Intergenic	AKR1C3		chr2	80689601	80689800	1.34746e-05	27.969	Intergenic	PADI6		chr1	121642801	121643000	2.83053e-06	-16.0004	Intergenic	MIR578		chr1	121475201	121475400	7.23563e-09	21.2254	Intergenic	MIR578		chr1	112585201	112585400	0.00989292	-41.0256	Intergenic	TGFB1
chr1	110268801	110269000	0.0424005	16.469	Intergenic	CKM		chr2	32351401	32351600	7.68e-07	-23.493	Intergenic	AKR1C3		chr2	80693201	80693400	0.00396717	25.9888	Intergenic	PADI6		chr1	121644801	121645000	0.000215821	-23.3312	Intergenic	MIR578		chr1	121476001	121476200	6.1556e-07	46.0944	Intergenic	MIR578		chr1	112588601	112588800	0.0328706	-26.2705	Intergenic	TGFB1
chr34	9531601	9531800	5.34e-18	40.9665	Intergenic	SLC6A3		chr2	32502401	32502600	0.00188775	-16	Intergenic	AKR1C3		chr2	80708401	80708600	4.64425e-05	22.9045	Intergenic	PADI6		chr1	121645601	121645800	3.75712e-06	-36.2319	Intergenic	MIR578		chr1	121476201	121476400	2.3021e-09	36.2569	Intergenic	MIR578		chr1	112608801	112609000	6.04861e-06	-19.9896	Intergenic	TGFB1
chr1	110393601	110393800	1.18e-08	18.7287	Intergenic	APOC2		chr2	32510601	32510800	8.69e-16	-23.6052	Intergenic	AKR1C3		chr2	80712801	80713000	0.00123979	15.9831	Intergenic	PADI6		chr1	121685001	121685200	0.000218306	-26.7288	Intergenic	MIR578		chr1	121476601	121476800	1.54471e-05	38.4156	Intergenic	MIR578		chr1	112631001	112631200	0.00990265	-15.4667	promoter-TSS	TGFB1
chr18	44741601	44741800	1.43e-126	40.9625	Intergenic	MIR8861		chr2	32519601	32519800	0.00245772	-20.7407	Intergenic	AKR1C3		chr2	80738201	80738400	0.0166822	15.5501	Intergenic	PADI6		chr1	121702801	121703000	8.99654e-10	-16.7859	Intergenic	MIR578		chr1	121482601	121482800	0.000535978	37.3805	Intergenic	MIR578		chr1	112675001	112675200	0.0141308	-40	Intergenic	TGFB1
chr22	6610201	6610400	3.24e-05	40.9553	Intergenic	MIR8814		chr2	32641401	32641600	0.000225462	-15.7823	Intergenic	AKR1C3		chr2	80741601	80741800	6.16398e-05	28.9517	Intergenic	PADI6		chr1	121712401	121712600	0.0107259	-20.8218	Intergenic	MIR578		chr1	121485601	121485800	0.00133731	41.9453	Intergenic	MIR578		chr1	112677201	112677400	0.0183915	-16.9935	Intergenic	TGFB1
chr1	110460201	110460400	5.03e-05	15.7013	Intergenic	APOC2		chr2	32711601	32711800	0.0282872	-23.6264	Intergenic	SLC23A1		chr2	80767601	80767800	2.33252e-06	32.1013	Intergenic	PADI6		chr1	121715601	121715800	1.26014e-81	-71.3855	Intergenic	MIR578		chr1	121488601	121488800	0.000115523	25.2775	Intergenic	MIR578		chr1	112856801	112857000	0.00027559	-57.2115	Intergenic	CYP2B6
chr2	1747801	1748000	0.00353447	40.9429	Intergenic	CREM		chr2	32909201	32909400	0.0463328	-22.6614	Intergenic	SLC23A1		chr2	80780401	80780600	0.00533988	15.9725	Intergenic	PADI6		chr1	121734801	121735000	0.000936603	-18.5968	Intergenic	MIR578		chr1	121612601	121612800	0.0046314	32.9442	Intergenic	MIR578		chr1	112857001	112857200	0.000814507	-23.2332	Intergenic	CYP2B6
chr1	110577401	110577600	5.25e-06	15.5767	Intergenic	APOC1		chr2	32954201	32954400	6.12e-09	-19.9266	Intergenic	SLC23A1		chr2	80789201	80789400	0.0388486	15.8474	Intergenic	PADI6		chr1	121749401	121749600	0.0028981	-29.4551	Intergenic	MIR578		chr1	121650001	121650200	9.40166e-05	64.1304	Intergenic	MIR578		chr1	113034801	113035000	3.38566e-05	-23.5294	Intergenic	MIR8892
chr1	110577601	110577800	1.87e-06	21.1086	Intergenic	APOC1		chr2	32988601	32988800	0.0026638	-16.2318	Intergenic	SLC23A1		chr2	80797201	80797400	1.31112e-07	21.5481	Intergenic	PADI6		chr1	121764801	121765000	3.62171e-05	-26.6612	Intergenic	MIR578		chr1	121659801	121660000	0.000366458	21.9652	Intergenic	MIR578		chr1	113069801	113070000	0.0197641	-21.9053	Intergenic	MIR8892
chr1	110627401	110627600	0.0442684	20.0484	Intergenic	CEACAM16		chr2	33003401	33003600	4.28e-05	-23.6715	Intergenic	SLC23A1		chr2	80801001	80801200	9.93113e-09	34.5311	Intergenic	PADI6		chr1	121767601	121767800	0.00681847	-15.6639	Intergenic	MIR578		chr1	121680201	121680400	0.0126612	28.0125	Intergenic	MIR578		chr1	113124001	113124200	0.000186279	-24.1135	Intergenic	MIR8892
chr8	1942201	1942400	0.000345765	40.9091	Intergenic	LOC100683286		chr2	33131001	33131200	5.97e-06	-17.1136	Intergenic	SLC23A1		chr2	80862201	80862400	3.59971e-141	83.6503	Intergenic	PADI6		chr1	121770201	121770400	1.20662e-05	-19.8081	Intergenic	MIR578		chr1	121697401	121697600	0.000962991	46.3203	Intergenic	MIR578		chr1	113132401	113132600	0.0014897	-21.8369	Intergenic	MIR8892
chr11	1368401	1368600	3.99e-05	40.8929	Intergenic	MIR340		chr2	33137001	33137200	0.0177932	-22.6496	Intergenic	SLC23A1		chr2	80880801	80881000	0.0107663	21.1988	Intergenic	PADI6		chr1	121786801	121787000	3.75305e-05	-23.8657	Intergenic	MIR578		chr1	121706001	121706200	0.00699745	15.2174	Intergenic	MIR578		chr1	113134001	113134200	0.00159925	-20.0016	Intergenic	MIR8892
chr1	110891001	110891200	0.0167717	17.154	Intergenic	CEACAM16		chr2	33145201	33145400	1.4e-12	-16.8841	Intergenic	SLC23A1		chr2	80881601	80881800	0.000268458	23.7235	Intergenic	PADI6		chr1	121789001	121789200	7.16542e-10	-20.5725	Intergenic	MIR578		chr1	121711801	121712000	0.00217892	17.6501	Intergenic	MIR578		chr1	113160601	113160800	0.0126224	-21.6867	Intergenic	MIR8892
chr1	111075001	111075200	7.34e-06	20.696	Intergenic	LOC476445		chr2	33148001	33148200	1.01e-13	-19.5426	Intergenic	SLC23A1		chr2	80884801	80885000	6.58686e-15	17.9387	Intergenic	PADI6		chr1	121791201	121791400	1.19972e-05	-27.3015	Intergenic	MIR578		chr1	121719601	121719800	9.70696e-08	18.1456	Intergenic	MIR578		chr1	113173001	113173200	0.000200676	-18.1818	Intergenic	MIR8892
chr1	111076601	111076800	0.00263628	20.0712	Intergenic	LOC476445		chr2	33248801	33249000	0.0154653	-17.6349	Intergenic	SLC23A1		chr2	80898601	80898800	5.27484e-05	29.4496	intron (NM_001097547, intron 6 of 15)	PADI6		chr1	121800001	121800200	0.000599911	-26.2626	Intergenic	MIR578		chr1	121719801	121720000	0.00692863	19.2516	Intergenic	MIR578		chr1	113204201	113204400	0.000322851	-22.4459	Intergenic	MIR8892
chr1	111380401	111380600	3.29e-15	23.6382	Intergenic	LOC476445		chr2	33255401	33255600	7.71e-07	-16.0526	Intergenic	SLC23A1		chr2	80903401	80903600	3.73929e-06	35.9398	intron (NM_001097547, intron 5 of 15)	PADI6		chr1	121801201	121801400	0.0145656	-18.6015	Intergenic	MIR578		chr1	121730801	121731000	0.000218066	66.1702	Intergenic	MIR578		chr1	113204601	113204800	2.1906e-06	-31.0456	Intergenic	MIR8892
chr12	2735401	2735600	3.74e-06	40.8898	Intergenic	PFDN6		chr2	33259601	33259800	0.00798092	-23.1638	Intergenic	SLC23A1		chr2	80928401	80928600	2.20144e-09	25.9303	Intergenic	PADI6		chr1	121825401	121825600	0.00125311	-26.2443	Intergenic	MIR578		chr1	121735201	121735400	0.000454338	47.619	Intergenic	MIR578		chr1	113254001	113254200	0.0152875	-23.0769	Intergenic	AKT2
chr20	44303801	44304000	7.63e-10	40.8696	Intergenic	MIR8803		chr2	33411401	33411600	6.69e-05	-15.3113	Intergenic	SLC23A1		chr2	80942201	80942400	1.32753e-05	43.0108	Intergenic	PADI6		chr1	121892601	121892800	0.000330869	-20.2186	Intergenic	MIR578		chr1	121735401	121735600	0.00089678	30.1653	Intergenic	MIR578		chr1	113267001	113267200	1.43186e-19	-30.8801	Intergenic	AKT2
chr28	26617801	26618000	0.000365792	40.8696	Intergenic	PNLIPRP1		chr2	33557601	33557800	2.26e-51	-22.7473	Intergenic	SLC23A1		chr2	80959401	80959600	0.000847425	17.3444	Intergenic	PADI6		chr1	121894801	121895000	0.0017927	-15.7875	Intergenic	MIR578		chr1	121738001	121738200	0.00289969	34.8613	Intergenic	MIR578		chr1	113339801	113340000	0.0110785	-24.9911	Intergenic	AKT2
chr11	25130801	25131000	0.00273678	40.8602	Intergenic	MIR874		chr2	33559401	33559600	7.56e-06	-17.5055	Intergenic	SLC23A1		chr2	80972201	80972400	0.00847529	15.0299	Intergenic	PADI6		chr1	121926001	121926200	1.26106e-08	-23.344	Intergenic	MIR578		chr1	121739001	121739200	5.23353e-06	37.2533	Intergenic	MIR578		chr1	113343201	113343400	0.00199402	-47.541	Intergenic	AKT2
chr1	111536401	111536600	7.06e-14	15.9668	Intergenic	XRCC1		chr2	33563801	33564000	5.02e-10	-21.6263	Intergenic	SLC23A1		chr2	81002801	81003000	0.00698389	24.7161	Intergenic	PADI6		chr1	121946201	121946400	1.5217e-24	-23.1643	Intergenic	MIR578		chr1	121770401	121770600	0.0323635	26.737	Intergenic	MIR578		chr1	113346801	113347000	0.0015416	-31.5789	Intergenic	AKT2
chr1	111635601	111635800	2.36e-09	23.8505	Intergenic	CEACAM23		chr2	33564001	33564200	0.000109758	-24.513	Intergenic	SLC23A1		chr2	81043801	81044000	0.0455186	19.9697	Intergenic	SDHB		chr1	121975801	121976000	3.27576e-08	-15.639	Intergenic	MIR578		chr1	121771401	121771600	3.7355e-05	42.8571	Intergenic	MIR578		chr1	113359801	113360000	0.0206167	-17.8571	Intergenic	AKT2
chr1	112022401	112022600	0.0379872	20.3081	Intergenic	CEACAM1		chr2	33575001	33575200	0.00429039	-15.6144	Intergenic	SLC23A1		chr2	81240001	81240200	0.000309139	27.1645	Intergenic	SDHB		chr1	122004601	122004800	0.00103368	-17.3668	Intergenic	MIR578		chr1	121800601	121800800	0.00035117	27.398	Intergenic	MIR578		chr1	113414001	113414200	0.0131682	-20.202	Intergenic	AKT2
chr1	112064001	112064200	1.65e-16	16.1923	Intergenic	CEACAM1		chr2	33598201	33598400	1.27e-05	-17.6667	Intergenic	SLC23A1		chr2	81244401	81244600	2.81017e-07	16.8266	Intergenic	SDHB		chr1	122015001	122015200	0.0069959	-24.2048	Intergenic	MIR578		chr1	121801201	121801400	0.0237437	25.9563	Intergenic	MIR578		chr1	113435401	113435600	1.70058e-12	-19.1659	Intergenic	AKT2
chr32	4453801	4454000	0.00650443	40.8602	Intergenic	FGF5		chr2	33619401	33619600	0.0134474	-19.0498	Intergenic	SLC23A1		chr2	81427601	81427800	0.0419182	22.695	Intergenic	SDHB		chr1	122061401	122061600	5.43925e-06	-22.0718	Intergenic	MIR578		chr1	121806801	121807000	3.18244e-08	42.3342	Intergenic	MIR578		chr1	113549401	113549600	0.000385144	-52.5773	Intergenic	AKT2
chr4	33903001	33903200	0.000117569	40.8333	Intergenic	MIR346		chr2	33631601	33631800	3.03e-12	-19.8392	Intergenic	SLC23A1		chr2	81518201	81518400	0.0111418	18.7939	Intergenic	SDHB		chr1	122107001	122107200	6.16893e-07	-24.2044	Intergenic	MIR578		chr1	121812601	121812800	5.4956e-13	29.0871	Intergenic	MIR578		chr1	113599401	113599600	0.0123243	-17.1156	Intergenic	AKT2
chr3	658401	658600	0.000661753	40.8271	Intergenic	SRP19		chr2	33635601	33635800	2.7e-10	-21.1208	Intergenic	SLC23A1		chr2	81519601	81519800	2.892e-08	16.9844	Intergenic	SDHB		chr1	122149201	122149400	1.1748e-08	-35.5769	Intergenic	MIR578		chr1	121829601	121829800	0.0124689	23.1501	Intergenic	MIR578		chr1	113612401	113612600	0.0389042	-16.7532	Intergenic	AKT2
chr1	112204601	112204800	0.00168253	15.9824	Intergenic	GRIK5		chr2	33651001	33651200	6.11e-06	-15.951	Intergenic	SLC23A1		chr2	81528401	81528600	0.0214026	18.5995	Intergenic	SDHB		chr1	122154401	122154600	0.000118103	-16.7598	Intergenic	MIR578		chr1	121842401	121842600	8.42478e-05	37.7373	Intergenic	MIR578		chr1	113618001	113618200	0.031677	-20.0065	Intergenic	AKT2
chr21	29733401	29733600	3.29e-05	40.8199	Intergenic	CCKBR		chr2	33659201	33659400	7.53e-07	-17.3278	Intergenic	SLC23A1		chr2	81535801	81536000	0.00593642	22.941	Intergenic	SDHB		chr1	122155201	122155400	8.95191e-05	-16.9628	Intergenic	MIR578		chr1	121859801	121860000	4.53888e-09	38.9338	Intergenic	MIR578		chr1	113711001	113711200	0.0208648	-20.3704	Intergenic	AKT2
chr28	33750401	33750600	6.61e-16	40.8077	Intergenic	FGFR2		chr2	33661601	33661800	0.000254938	-15.5152	Intergenic	SLC23A1		chr2	81565601	81565800	0.0113313	17.3061	Intergenic	SDHB		chr1	122201601	122201800	1.71638e-05	-28.859	Intergenic	MIR578		chr1	121860401	121860600	0.0165743	41.7712	Intergenic	MIR578		chr1	113739601	113739800	0.0169411	-16.2227	Intergenic	AKT2
chr6	14661801	14662000	5.25e-25	40.8066	Intergenic	MIR8876		chr2	33693201	33693400	0.00425091	-16.0131	Intergenic	SLC23A1		chr2	81629801	81630000	0.0266646	18.0869	Intergenic	CASP9		chr1	122202201	122202400	0.000294069	-25.1933	Intergenic	MIR578		chr1	121862001	121862200	0.000778006	25.8456	Intergenic	MIR578		chr1	113749201	113749400	0.0112913	-18.5852	Intergenic	AKT2
chr7	859801	860000	8.28e-40	40.7937	Intergenic	CYB5R1		chr2	33713201	33713400	1.53e-13	-20.9295	Intergenic	SLC23A1		chr2	81639801	81640000	0.000782913	18.985	Intergenic	CASP9		chr1	122275601	122275800	0.0226867	-15.8707	Intergenic	MIR578		chr1	121862601	121862800	0.0111195	40.135	Intergenic	MIR578		chr1	113764001	113764200	9.25291e-07	-25.9804	Intergenic	AKT2
chr20	25715001	25715200	5.23e-07	40.7407	Intergenic	EOGT		chr2	33724001	33724200	0.0144161	-16.311	Intergenic	SLC23A1		chr2	81673801	81674000	0.000315738	15.8005	Intergenic	CASP9		chr1	122297601	122297800	1.85311e-12	-21.4603	Intergenic	MIR578		chr1	121875201	121875400	0.00220548	35.6469	Intergenic	MIR578		chr1	113803001	113803200	0.01327	-18.988	Intergenic	AKT2
chr36	23140601	23140800	0.000392228	40.7407	Intergenic	MIR8796		chr2	33732601	33732800	2.19e-10	-16.1674	Intergenic	SLC23A1		chr2	81817801	81818000	4.67079e-05	20.1254	Intergenic	CASP9		chr1	122311401	122311600	8.29892e-09	-29.5673	Intergenic	MIR578		chr1	121881601	121881800	0.0044668	15.6968	Intergenic	MIR578		chr1	113817201	113817400	0.000632264	-23.7179	Intergenic	AKT2
chr1	112578001	112578200	0.000152241	22.0947	Intergenic	TGFB1		chr2	33748001	33748200	0.00128052	-19.2257	Intergenic	SLC23A1		chr2	81822001	81822200	0.000100935	43.6147	Intergenic	CASP9		chr1	122330401	122330600	0.0229794	-21.6791	Intergenic	MIR578		chr1	121887801	121888000	0.000152936	43.0244	Intergenic	MIR578		chr1	113830201	113830400	0.00202273	-52.8571	Intergenic	AKT2
chr1	112588601	112588800	0.00319358	18.0478	Intergenic	TGFB1		chr2	33752601	33752800	6.85e-05	-15.6474	Intergenic	SLC23A1		chr2	81840801	81841000	0.00023939	22.2783	Intergenic	CASP9		chr1	122386601	122386800	0.000125299	-21.2251	Intergenic	MIR578		chr1	121893601	121893800	0.000377934	60.7809	Intergenic	MIR578		chr1	113939401	113939600	4.77431e-09	-15.777	Intergenic	LGALS4
chr1	112615601	112615800	3.41e-18	16.0238	Intergenic	TGFB1		chr2	33757801	33758000	5.54e-06	-16.9811	Intergenic	SLC23A1		chr2	81878601	81878800	3.11354e-06	43.5223	Intergenic	CASP9		chr1	122432601	122432800	0.000308221	-33.008	Intergenic	MIR578		chr1	121925801	121926000	0.000796195	19.8439	Intergenic	MIR578		chr1	113991401	113991600	0.00294841	-36.6	Intergenic	LGALS4
chr34	20312001	20312200	5.68e-05	40.7368	Intergenic	BCL6		chr2	33764801	33765000	5.93e-11	-15.027	Intergenic	SLC23A1		chr2	81902401	81902600	7.95801e-22	31.8735	Intergenic	CASP9		chr1	122550401	122550600	0.000111742	-22.6876	Intergenic	MIR578		chr1	121932801	121933000	0.00172983	35.9172	Intergenic	MIR578		chr1	114000801	114001000	0.0338458	-25.5034	Intergenic	LGALS4
chr7	42396401	42396600	0.000604899	40.7095	Intergenic	KRTCAP2		chr2	33779601	33779800	6.57e-23	-19.7509	Intergenic	SLC23A1		chr2	81997001	81997200	8.65489e-12	35.7126	Intergenic	CASP9		chr1	122642001	122642200	1.30498e-05	-44.7761	Intergenic	MIR578		chr1	121934401	121934600	0.0323825	31.25	Intergenic	MIR578		chr1	114026801	114027000	0.0408927	-20.9047	Intergenic	LGALS4
chr1	112645601	112645800	1.15e-06	18.6818	Intergenic	TGFB1		chr2	33780001	33780200	1.94e-11	-22.6917	Intergenic	SLC23A1		chr2	82189801	82190000	0.00626041	17.4347	Intergenic	CASP9		chr1	122655401	122655600	1.11728e-08	-36.3015	Intergenic	MIR578		chr1	121952801	121953000	0.00401973	24.5098	Intergenic	MIR578		chr1	114045201	114045400	0.0165355	-18.9153	Intergenic	LGALS4
chr1	112648201	112648400	1.62e-10	16.61	Intergenic	TGFB1		chr2	33788801	33789000	2.55e-14	-20.398	Intergenic	SLC23A1		chr2	82411401	82411600	0.00289579	23.0412	Intergenic	CASP9		chr2	796001	796200	1.37887e-07	-58.0851	Intergenic	CREM		chr1	121953401	121953600	0.00430798	18.3469	Intergenic	MIR578		chr1	114076201	114076400	0.000796069	-51.3612	Intergenic	LGALS4
chr10	17067601	17067800	0.000238953	40.7066	Intergenic	SELENOO		chr2	33802201	33802400	0.000200024	-20.3694	Intergenic	SLC23A1		chr2	82448801	82449000	0.00538142	17.5228	Intergenic	CASP9		chr2	1382201	1382400	1.56366e-11	-20.3369	Intergenic	CREM		chr1	121980401	121980600	0.000185945	22.4932	Intergenic	MIR578		chr1	114110201	114110400	0.00900382	-24.0741	Intergenic	LGALS4
chr3	62686201	62686400	0.000712813	40.7029	Intergenic	PROM1		chr2	33805801	33806000	7.93e-05	-15.4241	Intergenic	SLC23A1		chr2	82459601	82459800	0.000137258	22.0746	Intergenic	CASP9		chr2	1382401	1382600	1.74008e-19	-26.3119	Intergenic	CREM		chr1	122000401	122000600	0.00180082	53.7879	Intergenic	MIR578		chr1	114160001	114160200	1.63919e-05	-16.53	Intergenic	LGALS4
chr1	112649601	112649800	0.0302129	15.0794	Intergenic	TGFB1		chr2	33813801	33814000	4.36e-08	-23.5316	Intergenic	SLC23A1		chr2	82465601	82465800	0.0183061	23.6538	Intergenic	CASP9		chr2	1878401	1878600	1.02153e-07	-48.3333	Intergenic	CREM		chr1	122106001	122106200	2.04851e-05	56.6868	Intergenic	MIR578		chr1	114201201	114201400	0.0212432	-38.4615	Intergenic	LGALS4
chr10	19685401	19685600	7.44e-05	40.6977	Intergenic	PPARA		chr2	33814401	33814600	4.27e-11	-20.8943	Intergenic	SLC23A1		chr2	82468001	82468200	0.0275473	19.3939	Intergenic	CASP9		chr2	2023001	2023200	0.00199743	-27.7374	Intergenic	CREM		chr1	122128401	122128600	0.0208254	20.0222	Intergenic	MIR578		chr1	114220401	114220600	0.00790335	-26.2295	Intergenic	LGALS4
chr1	112725801	112726000	0.000120058	15.139	Intergenic	CYP2B6		chr2	33816601	33816800	3.89e-10	-17.7229	Intergenic	SLC23A1		chr2	82610001	82610200	2.20321e-06	16.4635	Intergenic	CASP9		chr2	2041601	2041800	0.000225388	-18.7736	Intergenic	CREM		chr1	122129001	122129200	0.00496223	25.7659	Intergenic	MIR578		chr1	114289001	114289200	0.00472426	-20.2532	Intergenic	LGALS4
chr1	112736601	112736800	0.0131472	18.6782	Intergenic	CYP2B6		chr2	33846401	33846600	2.39e-15	-19.1814	Intergenic	SLC23A1		chr2	82649401	82649600	0.038715	22.7273	Intergenic	CASP9		chr2	2076801	2077000	1.15093e-05	-18.3577	Intergenic	CREM		chr1	122152401	122152600	1.19713e-05	45.4054	Intergenic	MIR578		chr1	114293201	114293400	0.00194869	-45.2652	promoter-TSS	LGALS4
chr1	112742801	112743000	8.33e-06	17.492	Intergenic	CYP2B6		chr2	33885401	33885600	6.63e-14	-22.1061	Intergenic	SLC23A1		chr2	82669001	82669200	0.000295081	24.2062	Intergenic	CASP9		chr2	3536401	3536600	0.00910127	-18.9394	Intergenic	MIR8864-4		chr1	122156601	122156800	0.0095652	43.3851	Intergenic	MIR578		chr1	114307801	114308000	0.000715913	-24.6951	Intergenic	LGALS4
chr1	112746601	112746800	4.03e-11	18.2466	Intergenic	CYP2B6		chr2	34024601	34024800	0.000798942	-22.6348	Intergenic	SLC23A1		chr2	82683201	82683400	0.0241764	20.5313	Intergenic	CASP9		chr2	3556401	3556600	0.0265347	-24.0909	Intergenic	MIR8864-4		chr1	122202201	122202400	0.0428974	39.3137	Intergenic	MIR578		chr1	114356601	114356800	0.0150634	-27.079	Intergenic	LGALS4
chr1	112857001	112857200	1.31e-08	19.5429	Intergenic	CYP2B6		chr2	34093201	34093400	0.01004	-19.2308	Intergenic	SLC23A1		chr2	82692401	82692600	0.0265187	17.3578	Intergenic	CASP9		chr2	4202001	4202200	0.0189629	-19.6364	Intergenic	MIR8864-4		chr1	122202801	122203000	0.000211441	24.6052	Intergenic	MIR578		chr1	114456401	114456600	0.00136015	-34.0556	Intergenic	LGALS4
chr1	112961801	112962000	0.0272187	18.6155	Intergenic	CYP2A13		chr2	34123801	34124000	4.33e-08	-16.574	Intergenic	SLC23A1		chr2	82706401	82706600	1.09407e-11	30.4162	Intergenic	CASP9		chr2	4263801	4264000	0.000145766	-37.049	Intergenic	MIR8864-1		chr1	122216201	122216400	0.000442013	37.6812	Intergenic	MIR578		chr1	114516401	114516600	0.0142744	-20.0664	Intergenic	SPINT2
chr1	112973801	112974000	0.000358609	17.0684	Intergenic	CYP2A13		chr2	34126801	34127000	2.86e-12	-21.595	Intergenic	SLC23A1		chr2	82718401	82718600	1.58395e-14	31.8821	Intergenic	CASP9		chr2	5323801	5324000	1.45576e-05	-17.798	Intergenic	MIR8864-3		chr1	122272001	122272200	0.00878487	19.6364	Intergenic	MIR578		chr1	114527001	114527200	0.0336256	-19.1377	Intergenic	SPINT2
chr18	24185801	24186000	2.06e-25	40.6882	Intergenic	HRAS		chr2	34135401	34135600	2.82e-07	-22.1704	Intergenic	SLC23A1		chr2	82823001	82823200	0.00789138	19.4627	Intergenic	PDPN		chr2	6003201	6003400	1.61568e-16	-20.3068	Intergenic	MIR8864-3		chr1	122279201	122279400	0.00011029	22.1072	Intergenic	MIR578		chr1	114530601	114530800	0.0420593	-21.0545	Intergenic	SPINT2
chr1	112981401	112981600	1.17e-06	16.0287	Intergenic	RAB4B		chr2	34136201	34136400	0.00010954	-24.4841	Intergenic	SLC23A1		chr2	82928801	82929000	0.016767	20.323	Intergenic	PDPN		chr2	6014201	6014400	0.000318949	-36.3636	Intergenic	MIR8864-3		chr1	122376801	122377000	0.0395571	17.6428	Intergenic	MIR578		chr1	114531001	114531200	0.0124417	-24.8555	Intergenic	SPINT2
chr35	4100001	4100200	1.16e-47	40.6788	Intergenic	SSR1		chr2	34136401	34136600	5.01e-21	-24.9526	Intergenic	SLC23A1		chr2	83059001	83059200	0.0410498	16.3561	Intergenic	PDPN		chr2	6086801	6087000	0.000222397	-21.7594	Intergenic	MIR8864-3		chr1	122380001	122380200	5.99963e-05	17.7778	Intergenic	MIR578		chr1	114588401	114588600	0.00145448	-30.0153	Intergenic	SPINT2
chr13	37120201	37120400	2.39e-25	40.676	Intergenic	FAM83H		chr2	34137001	34137200	0.000613654	-15.0975	Intergenic	SLC23A1		chr2	83096401	83096600	0.000145782	16.2936	Intergenic	PDPN		chr2	6375601	6375800	6.30247e-39	-26.7784	Intergenic	MIR8864-3		chr1	122386401	122386600	0.0110022	41.3481	Intergenic	MIR578		chr1	114607001	114607200	4.83764e-19	-18.5388	Intergenic	SPINT2
chr1	113084201	113084400	0.00815864	22.5072	Intergenic	MIR8892		chr2	34224801	34225000	6.34e-05	-19.9016	Intergenic	SLC23A1		chr2	83315401	83315600	3.41823e-07	52.3611	Intergenic	PDPN		chr2	6658601	6658800	0.00158183	-23.5897	Intergenic	GAD2		chr1	122446601	122446800	0.0256503	20.6031	Intergenic	MIR578		chr1	114607601	114607800	0.000323063	-17.4177	Intergenic	SPINT2
chr6	26993401	26993600	5.79e-07	40.671	intron (NM_001008718, intron 2 of 11)	XYLT1		chr2	34265401	34265600	4.07e-05	-22.3285	Intergenic	SLC23A1		chr2	83401401	83401600	0.0138995	18.6735	Intergenic	PDPN		chr2	7707401	7707600	0.0028615	-40.873	Intergenic	GAD2		chr2	239401	239600	0.00285635	19.0467	Intergenic	CREM		chr1	114614001	114614200	0.00812432	-15.8333	Intergenic	SPINT2
chr1	113114001	113114200	3.72e-08	22.7434	Intergenic	MIR8892		chr2	34268601	34268800	1.19e-19	-23.062	Intergenic	SLC23A1		chr2	83502601	83502800	2.56154e-12	17.4563	Intergenic	PDPN		chr2	7813601	7813800	0.0290521	-15.7373	Intergenic	GAD2		chr2	709601	709800	0.00970158	22.3901	Intergenic	CREM		chr1	114653001	114653200	0.000181863	-41.9923	Intergenic	SPINT2
chr1	113151001	113151200	0.00537961	22.043	Intergenic	MIR8892		chr2	34275801	34276000	0.000185074	-21.9701	Intergenic	SLC23A1		chr2	83549401	83549600	1.13353e-10	28.3075	Intergenic	PDPN		chr2	7813801	7814000	0.000328972	-34.7395	Intergenic	GAD2		chr2	796201	796400	0.000893291	46.1538	Intergenic	CREM		chr1	114691001	114691200	0.000732367	-24	Intergenic	SPINT2
chr1	113151401	113151600	0.000398487	15.768	Intergenic	MIR8892		chr2	34284601	34284800	2.08e-19	-15.2911	Intergenic	SLC23A1		chr2	83618801	83619000	0.00186561	18.5018	Intergenic	PDPN		chr2	7905801	7906000	3.61264e-06	-19.412	Intergenic	GAD2		chr2	1184201	1184400	0.0101821	35.4167	Intergenic	CREM		chr1	114727001	114727200	0.0221995	-28.6822	promoter-TSS	SPINT2
chr1	113191401	113191600	0.000413405	21.3086	Intergenic	MIR8892		chr2	34300001	34300200	0.00699164	-24.8571	Intergenic	SLC23A1		chr2	83653601	83653800	0.00044713	15.2674	Intergenic	PDPN		chr2	8378401	8378600	2.19845e-05	-19.7307	Intergenic	GAD2		chr2	1246801	1247000	0.0187202	22.6923	Intergenic	CREM		chr1	114769401	114769600	0.0375341	-15.3846	Intergenic	SPINT2
chr1	113193801	113194000	0.00170062	15.9809	Intergenic	MIR8892		chr2	34300401	34300600	4.6e-13	-18.3598	Intergenic	SLC23A1		chr2	83774601	83774800	0.011972	21.1022	Intergenic	MIR8896		chr2	8886201	8886400	0.0123408	-16.1255	Intergenic	GAD2		chr2	1753201	1753400	0.0207784	34.2105	Intergenic	CREM		chr1	114785601	114785800	6.47004e-08	-43.5185	Intergenic	SPINT2
chr30	36291401	36291600	0.00173357	40.6667	Intergenic	CYP1A2		chr2	34411401	34411600	0.00104373	-16.7596	Intergenic	SLC23A1		chr2	83824001	83824200	0.00167425	19.6183	Intergenic	MIR8896		chr2	9064601	9064800	0.0175356	-26.0174	Intergenic	GAD2		chr2	2023001	2023200	0.0128253	31.0345	Intergenic	CREM		chr1	114811401	114811600	6.57025e-05	-22.0395	Intergenic	SPINT2
chr1	113284601	113284800	0.00200446	21.1635	Intergenic	AKT2		chr2	34448201	34448400	0.00123916	-20.4392	Intergenic	SLC23A1		chr2	83867201	83867400	0.00469207	17.1112	Intergenic	MIR8896		chr2	9732201	9732400	0.00015779	-39.1949	Intergenic	BMI1		chr2	2607001	2607200	0.0356331	27.2727	Intergenic	CREM		chr1	114827601	114827800	0.00564223	-17.2973	Intergenic	SPINT2
chr1	113319801	113320000	0.000401512	18.4829	Intergenic	AKT2		chr2	34462601	34462800	5.41e-19	-24.2967	Intergenic	SLC23A1		chr2	83873801	83874000	0.000159022	18.4695	Intergenic	MIR8896		chr2	10115401	10115600	3.07993e-07	-32.543	Intergenic	BMI1		chr2	2607201	2607400	0.0463825	19.1919	Intergenic	CREM		chr1	114866001	114866200	2.36469e-11	-16.9759	Intergenic	SPINT2
chr16	46988001	46988200	0.000586059	40.6522	Intergenic	RWDD4		chr2	34593201	34593400	0.0176074	-18.354	Intergenic	SLC23A1		chr2	83874801	83875000	4.6288e-19	27.8247	Intergenic	MIR8896		chr2	10463001	10463200	0.023638	-19.9678	Intergenic	BMI1		chr2	2665201	2665400	0.0369601	30.9302	Intergenic	CREM		chr1	114875001	114875200	0.00987651	-21.6	Intergenic	SPINT2
chr21	84201	84400	0.000208995	40.6316	Intergenic	PGR		chr2	34940801	34941000	2.63e-07	-17.9405	Intergenic	SLC23A1		chr2	83907401	83907600	0.0387674	15.8447	Intergenic	MIR8896		chr2	10464001	10464200	3.41287e-16	-16.7082	Intergenic	BMI1		chr2	2924601	2924800	3.92647e-10	32.7957	Intergenic	CREM		chr1	115365201	115365400	3.44613e-05	-26.8284	Intergenic	SPINT2
chr1	113711801	113712000	0.00656444	17.3568	Intergenic	AKT2		chr2	35028201	35028400	0.00102785	-19.6199	Intergenic	SLC23A1		chr2	83907601	83907800	1.31738e-05	43.5048	Intergenic	MIR8896		chr2	10814601	10814800	0.00518768	-17.8553	Intergenic	BMI1		chr2	2975201	2975400	0.000253823	66.1194	Intergenic	CREM		chr1	115431201	115431400	0.000752061	-57.7778	Intergenic	SPINT2
chr27	1259001	1259200	4.22e-38	40.6245	Intergenic	MIR196A-2		chr2	35116201	35116400	0.00469497	-16.491	Intergenic	PFDN1		chr2	84160201	84160400	8.56856e-05	15.2044	Intergenic	MIIP		chr2	11388201	11388400	8.48295e-09	-23.1294	Intergenic	COMMD3		chr2	3147801	3148000	0.0490199	27.4359	Intergenic	MIR8864-4		chr1	115869201	115869400	0.000500544	-15.32	Intergenic	TYROBP
chr15	14809801	14810000	2.39e-05	40.6177	promoter-TSS	AKR1A1		chr2	35157601	35157800	0.0435955	-16.03	Intergenic	PFDN1		chr2	84160401	84160600	0.0249983	19.0205	Intergenic	MIIP		chr2	11621201	11621400	4.68834e-43	-31.6886	Intergenic	COMMD3		chr2	3443401	3443600	0.00834806	45.4545	Intergenic	MIR8864-4		chr1	116201001	116201200	0.000462111	-18.0095	Intergenic	TYROBP
chr2	81909401	81909600	0.00212075	40.6173	Intergenic	CASP9		chr2	35984801	35985000	0.0302236	-15.5965	Intergenic	EIF4EBP3		chr2	84182801	84183000	0.000231869	22.1008	Intergenic	MIIP		chr2	11622401	11622600	7.32726e-06	-15.9086	Intergenic	COMMD3		chr2	3570801	3571000	0.00212371	48.3871	Intergenic	MIR8864-4		chr1	116223801	116224000	0.0093261	-18.2636	Intergenic	TYROBP
chr5	8311401	8311600	3.24e-07	40.6109	Intergenic	MIR99A-2		chr2	36195001	36195200	2.64e-06	-23.1052	Intergenic	EIF4EBP3		chr2	84250001	84250200	2.71937e-05	22.2458	Intergenic	MIIP		chr2	11858001	11858200	8.69083e-08	-46.9382	Intergenic	COMMD3		chr2	3704401	3704600	0.0452373	26.9231	Intergenic	MIR8864-4		chr1	116342201	116342400	6.85717e-05	-75	Intergenic	TYROBP
chr25	44753601	44753800	1.09e-09	40.5896	Intergenic	SAG		chr2	36467801	36468000	0.0156034	-15.7846	Intergenic	EIF4EBP3		chr2	84282201	84282400	1.687e-05	15.0696	Intergenic	MIIP		chr2	11901801	11902000	0.0226073	-16.2281	Intergenic	COMMD3		chr2	3776201	3776400	0.0345008	31.4336	Intergenic	MIR8864-4		chr1	116547401	116547600	0.00147193	-19.2757	Intergenic	TYROBP
chr1	76789601	76789800	5.05e-07	40.5797	Intergenic	MIR7-1		chr2	36598601	36598800	1.56e-20	-17.7941	Intergenic	EIF4EBP3		chr2	84320201	84320400	0.000389394	27.281	TTS (NM_001284442)	MFN2		chr2	12287801	12288000	0.000134983	-21.4757	Intergenic	COMMD3		chr2	4653801	4654000	1.55244e-30	19.4009	Intergenic	MIR8864-4		chr1	116587801	116588000	0.00260275	-48.5714	Intergenic	TYROBP
chr2	68964401	68964600	1.2e-07	40.5797	Intergenic	AZIN2		chr2	36824801	36825000	0.00405086	-24.6047	Intergenic	EIF4EBP3		chr2	84321001	84321200	2.18732e-05	25.8799	intron (NM_001284442, intron 18 of 18)	MFN2		chr2	12411401	12411600	0.00221949	-23.2809	Intergenic	COMMD3		chr2	4750801	4751000	0.000717862	18.9465	Intergenic	MIR8864-4		chr1	116596001	116596200	0.000933285	-44.4444	Intergenic	TYROBP
[truncated: 25,490 more rows]

## Sheet: Table S3
Table S3. Assayed number and percent genomic distribution of DMRs
[truncated: 20 more rows]

## Sheet: Table S4
Table S4. Gene list used in GO and KEGG analysis
[truncated: 204 more rows]

[truncated: 3 more sheets: Table S5, Table S6, Table S7]
